# Supplementary material for: The effects of released pheasants on invertebrate populations in and around woodland release sites
Source: Ecol Evol. 2021 Sep 14;11(19):13559–69. doi: 10.1002/ece3.8083 (PMC8495776; doi:10.1002/ece3.8083)
Supplement: Supplementary file 1 — Appendix S1 [file ECE3-11-13559-s004.xlsx]

## Sheet: ESM Table 1 Pen sizes & bird#
Pen names	Number of birds in pen	Pen area (m2)	Percentage Enhanced birds in pen	Total Enhanced birds in pen
40 acres	900	3786	0	0
Barn Pen	300	1532	0	0
Big Pen	480	1798	0	0
Big Wood	480	1222	0	0
Birchy Bank	500	1792	0	0
Black	80	145	0	0
Boundary	600	3249	0	0
Dick's Pen	70	960	0	0
Extraction Route	1500	17639	0	0
Farm Pen	500	4935	0	0
Ganderland 1	120	164	0	0
Hopes Hill Coppice	1100	4491	0	0
Island Coppice	100	1876	0	0
King's coppice	300	1188	0	0
Launde Pen	600	4697	0	0
Legge 1st Pen	400	1186	0	0
Legge 2nd Pen	400	1025	0	0
Lewis 1st	550	2905	0	0
Lewis 2nd	180	411	0	0
Lower Hope 1st Pen	800	4697	0	0
Lower Pool Coppice	500	3417	0	0
Mason Old Pen	200	656	0	0
Mill Pen	680	1272	0	0
New Pen	90	462	0	0
Old Pen	400	1950	0	0
Orchard Pen	200	695	0	0
Park	1000	8475	0	0
Pool Down	500	3815	0	0
Poolwood Pen	100	816	0	0
Tunnels	600	3236	0	0
Vallets	150	1929	0	0
Yellow	80	310	0	0
Boundary	600	3249	0	0
Farm House	200	1186	0	0
Kings	300	1188	0	0
Laund Wood	600	4697	50	300
LH1	1000	2881	0	0
LH2	1000	4789	0	0
LH4	1000	3608	0	0
LH5	2000	15080	0	0
MB1	300	1211	50	150
MB2	100	1501	50	50
MB3	50	2319	50	25
MB4	50	258	50	25
MM1	110	199.5	50	55
MM2	300	3027.5	50	150
MM3	200	480	50	100
Osier Bed	100	625	0	0
Park	1000	8475	50	500
Track	300	1025	0	0
Wb1	7000	21604	0	0
Wb3	5500	15987	0	0
Wb4	6500	15119	0	0
Wb5	6800	14971	0	0
Wb7	7000	22813	0	0
Y2 New	700	1272	50	350
Y2 Old	100	164	50	50
Y2Br1	430	1798	50	215
Y2Br2	80	310	50	40
Y2Br3	60	145	50	30
Y2Fn1	220	960	50	110
Y2Fn2	660	1929	50	330
Y2Fn3	70	462	50	35
Y2K1	200	816	50	100
Y2K2	200	656	50	100

## Sheet: ESM Table 2 Rain and Temp
	Year	Jul	Aug	Sep	Oct	Nov	Annual
Rainfall (mm)	2016	35.1	64.8	59	28.3	95.6	781.4
	2017	79.9	68.2	84.5	46	54.9	741.2
Temp (°C)	2016	16.7	16.8	15.7	10.4	5.4	10.01
	2017	16.6	15.5	13.3	12.1	6.5	10.33

## Sheet: ESM Table 3 Base Models
Model Outputs from Base Model with 3 way interaction included
	Biomass			Total count			Slugs			Beetles			Arachnids			Detritivores
Predictors	Estimates	CI	p	Estimates	CI	p	Estimates	CI	p	Estimates	CI	p	Estimates	CI	p	Estimates	CI	p
Intercept	0.91	0.68 – 1.20	0.498	3.67	3.66 – 3.68	<0.001	3.67	3.66 – 3.68	<0.001	2.31	1.66 – 3.23	<0.001	0.09	0.04 – 0.22	<0.001	0.06	0.02 – 0.13	<0.001
Year [2]	0.38	0.25 – 0.57	<0.001	0.56	0.56 – 0.56	<0.001	0.56	0.56 – 0.56	<0.001	0.46	0.29 – 0.73	0.001	1.16	0.35 – 3.89	0.809	2.92	0.93 – 9.14	0.066
Survey Number [2]	0.33	0.24 – 0.45	<0.001	0.5	0.50 – 0.50	<0.001	0.5	0.50 – 0.50	<0.001	0.54	0.36 – 0.81	0.003	0.61	0.18 – 2.05	0.422	0.85	0.27 – 2.67	0.774
Survey Number [3]	0.09	0.07 – 0.13	<0.001	0.18	0.18 – 0.18	<0.001	0.18	0.18 – 0.18	<0.001	0.17	0.11 – 0.27	<0.001	0.26	0.07 – 0.95	0.042	0.59	0.18 – 1.99	0.396
Trap Location [Interior]	0.83	0.60 – 1.15	0.26	0.87	0.86 – 0.87	<0.001	0.87	0.86 – 0.87	<0.001	0.85	0.57 – 1.28	0.441	0.92	0.27 – 3.12	0.897	0.78	0.25 – 2.46	0.672
Year [2] * Survey number [2]	1.04	0.66 – 1.64	0.872	0.9	0.90 – 0.90	<0.001	0.9	0.90 – 0.90	<0.001	1.08	0.61 – 1.89	0.799	0.96	0.17 – 5.29	0.959	0.53	0.10 – 2.64	0.435
Year [2] * Survey number [3]	2.39	1.49 – 3.84	<0.001	2.27	2.27 – 2.28	<0.001	2.27	2.27 – 2.28	<0.001	3.48	1.94 – 6.26	<0.001	0.89	0.15 – 5.17	0.897	0.34	0.06 – 1.77	0.198
Year [2] * Trap location [Interior]	1.34	0.85 – 2.11	0.201	1.34	1.33 – 1.34	<0.001	1.34	1.33 – 1.34	<0.001	1.67	0.94 – 2.94	0.078	0.78	0.14 – 4.28	0.77	0.71	0.14 – 3.54	0.672
Survey number [2] * Trap location [Interior]	0.71	0.45 – 1.11	0.136	0.89	0.88 – 0.89	<0.001	0.89	0.88 – 0.89	<0.001	1.11	0.63 – 1.96	0.715	0.79	0.14 – 4.40	0.783	0.49	0.10 – 2.50	0.394
Survey number [3] * Trap location [Interior]	0.97	0.60 – 1.58	0.915	1.23	1.22 – 1.23	<0.001	1.23	1.22 – 1.23	<0.001	1.35	0.74 – 2.47	0.331	1.09	0.18 – 6.71	0.927	1.57	0.28 – 8.75	0.605
(Year [2] * Survey Number [2] * Trap location [Interior]	1.24	0.65 – 2.37	0.504	1.04	1.04 – 1.04	<0.001	1.04	1.04 – 1.04	<0.001	0.84	0.38 – 1.87	0.676	0.39	0.03 – 4.38	0.445	2.21	0.23 – 21.64	0.494
(Year [2] * Survey Number [3] * Trap location [Interior]	1.39	0.72 – 2.69	0.33	1.15	0.94 – 1.41	0.184	1.15	0.94 – 1.41	0.184	0.88	0.38 – 2.02	0.763	0.79	0.07 – 9.46	0.85	0.93	0.09 – 9.71	0.951
Random Effects
σ2	0.42			0.33			0.33			0.52			2.66			2.16
τ00 Pen.names.Yr	0.13			0.12			0.12			0.13			0			0
ICC	0.23			0.27			0.27			0.2			65			65
N Pen.names.Yr	65			65			65			65			378			378
Observations	378			378			378			378			0.155 / NA			0.130 / NA
Marginal R2 / Conditional R2	0.564 / 0.666			0.396 / 0.560			0.396 / 0.560			0.287 / 0.428
Drop1 calculation		LRT	Pr(Chi)		LRT	Pr(Chi)		LRT	Pr(Chi)		LRT	Pr(Chi)		LRT	Pr(Chi)		LRT	Pr(Chi)
Year*Survey Number*Trap Location		0.99	0.61		0.18	0.91		0.34	0.84		0.19	0.91		0.62	0.73		0.67	0.72
Model Outputs from Base Model with 3 way interaction removed and Year x Trap Location and Year x Survey Number interactions removed
	Biomass			Total count			Slugs			Beetles			Arachnids			Detritivores
Predictors	Estimates	CI	p	Estimates	CI	p	Estimates	CI	p	Estimates	CI	p	Estimates	CI	p	Estimates	CI	p
(Intercept)	0.73	0.57 – 0.93	0.011	3.1	2.47 – 3.89	<0.001	0.79	0.51 – 1.25	0.317	1.79	1.37 – 2.35	<0.001	0.11	0.06 – 0.22	<0.001	0.08	0.04 – 0.15	<0.001
Year [2]	0.62	0.47 – 0.82	0.001	0.81	0.62 – 1.05	0.117	0.41	0.28 – 0.62	<0.001	0.83	0.62 – 1.10	0.192	0.8	0.48 – 1.34	0.394	1.58	0.97 – 2.58	0.064
Survey Number [2]	0.34	0.26 – 0.43	<0.001	0.48	0.40 – 0.59	<0.001	0.27	0.14 – 0.51	<0.001	0.57	0.42 – 0.76	<0.001	0.59	0.25 – 1.39	0.229	0.58	0.26 – 1.31	0.193
Survey Number [3]	0.15	0.12 – 0.19	<0.001	0.29	0.23 – 0.36	<0.001	0.16	0.08 – 0.31	<0.001	0.35	0.26 – 0.48	<0.001	0.25	0.10 – 0.60	0.002	0.33	0.14 – 0.75	0.009
Trap Location [Interior]	0.94	0.74 – 1.19	0.612	0.99	0.81 – 1.21	0.915	0.96	0.51 – 1.80	0.898	1.06	0.79 – 1.44	0.684	0.8	0.34 – 1.88	0.606	0.63	0.28 – 1.42	0.263
Survey number [2] * Trap location [Interior]	0.78	0.56 – 1.10	0.157	0.89	0.67 – 1.19	0.427	0.83	0.34 – 2.01	0.679	1.02	0.67 – 1.55	0.921	0.53	0.16 – 1.80	0.313	0.78	0.25 – 2.47	0.676
Survey number [3] * Trap location [Interior]	1.32	0.93 – 1.87	0.121	1.44	1.07 – 1.93	0.016	1.77	0.71 – 4.38	0.218	1.43	0.93 – 2.21	0.105	0.95	0.28 – 3.30	0.94	1.65	0.51 – 5.34	0.401
Random Effects
σ2	0.48			0.39			2.08			0.6			2.48			2.54
τ00 Pen.names.Yr	0.13			0.13			0			0.12			0			0
ICC	0.22			0.25			65			0.17			65			65
N Pen.names.Yr	65			65			378			65			378			378
Observations	378			378			0.260 / NA			378			0.146 / NA			0.089 / NA
Marginal R2 / Conditional R2	0.505 / 0.612			0.308 / 0.478						0.176 / 0.317
Drop1 calculation		LRT	Pr(Chi)		LRT	Pr(Chi)		LRT	Pr(Chi)		LRT	Pr(Chi)		LRT	Pr(Chi)		LRT	Pr(Chi)
Year		10.2321	0.00138		2.3875	0.122309		18.1639	2.027e-05		1.6679	0.1965		0.72661	0.394		3.3782	0.06606		.
Survey Number*Trap Location		8.5266	0.01408		10.7318	0.004673		2.8518	0.2403		3.2434	0.1976		1.23699	0.5388		1.584	0.45294

## Sheet: ESM Table 4 Density Models
Model Outputs from full Density Models
	Biomass			Total count			Slugs			Beetles			Arachnids			Detritivores
Predictors	Estimates	CI	p	Estimates	CI	p	Estimates	CI	p	Estimates	CI	p	Estimates	CI	p	Estimates	CI	p
Intercept	0.54	0.32 – 0.91	0.021	2.91	1.95 – 4.34	<0.001	0.23	0.07 – 0.70	0.01	1.87	1.15 – 3.06	0.012	0.1	0.03 – 0.36	<0.001	0.2	0.05 – 0.86	0.031
Survey Number [2]	0.39	0.24 – 0.65	<0.001	0.46	0.30 – 0.70	<0.001	0.54	0.13 – 2.17	0.383	0.44	0.24 – 0.80	0.007	0.5	0.10 – 2.52	0.398	0.3	0.04 – 2.21	0.236
Survey Number [3]	0.16	0.10 – 0.26	<0.001	0.24	0.16 – 0.37	<0.001	0.31	0.09 – 1.16	0.082	0.26	0.14 – 0.48	<0.001	0.21	0.03 – 1.26	0.087	0.2	0.03 – 1.35	0.098
Trap Location [Interior]	1.31	0.79 – 2.17	0.296	1.1	0.72 – 1.67	0.661	1.83	0.45 – 7.42	0.396	1.2	0.66 – 2.20	0.549	0.7	0.11 – 4.42	0.701	0.49	0.07 – 3.40	0.467
Percentage Density	1.29	0.30 – 5.49	0.732	0.85	0.23 – 3.11	0.803	17.72	0.71 – 442.58	0.08	0.6	0.12 – 3.06	0.535	0.84	0.01 – 53.94	0.935	0.1	0.00 – 17.62	0.38
Survey Number [2] * Trap Location [Interior]	0.62	0.31 – 1.24	0.179	0.92	0.52 – 1.63	0.773	0.38	0.06 – 2.65	0.33	1.17	0.51 – 2.67	0.716	0.83	0.07 – 9.10	0.875	0.56	0.04 – 8.83	0.681
Survey Number [3] * Trap Location [Interior]	0.72	0.36 – 1.44	0.352	1.07	0.59 – 1.94	0.823	0.84	0.13 – 5.23	0.85	1.01	0.43 – 2.37	0.988	0.74	0.06 – 9.24	0.814	1.81	0.13 – 25.15	0.657
Survey Number [2] * Density	0.55	0.10 – 3.09	0.501	1.22	0.30 – 5.04	0.783	0.09	0.00 – 10.72	0.327	2.77	0.35 – 21.75	0.333	1.95	0.01 – 390.56	0.805	11.32	0.01 – 12757.51	0.498
Survey Number [3] * Density	0.78	0.14 – 4.20	0.77	1.94	0.44 – 8.43	0.379	0.09	0.00 – 6.37	0.267	3	0.36 – 25.13	0.312	1.92	0.00 – 823.59	0.832	5.14	0.01 – 4204.38	0.632
Trap Location [Interior] * Denisty	0.27	0.05 – 1.50	0.134	0.65	0.16 – 2.66	0.551	0.11	0.00 – 13.53	0.369	0.57	0.08 – 4.31	0.59	1.77	0.00 – 954.63	0.858	2.48	0.00 – 2185.91	0.793
Survey Number [2] * Trap Location [Interior] * Density	2.49	0.24 – 25.81	0.446	0.88	0.13 – 5.99	0.9	13.58	0.02 – 10092.44	0.439	0.63	0.04 – 10.01	0.746	0.23	0.00 – 662.24	0.718	4.03	0.00 – 61021.52	0.777
Survey Number [3] * Trap Location [Interior] * Density	10.1	0.99 – 103.34	0.051	3.03	0.41 – 22.33	0.277	12.28	0.03 – 5839.95	0.425	3.89	0.22 – 68.29	0.353	2.35	0.00 – 11899.45	0.845	0.65	0.00 – 5904.34	0.926
Random Effects
σ2	0.47			0.38			1.85			0.6			2.43			2.84
τ00 Pen.names.Yr	0.14			0.13			0			0.13			0			0
τ00 Year	0.02			0			0.33			0			0			0
ICC	0.26			0.26			65			65			65			65
N Pen.names.Yr	65			65			2			2			2			2
N Year	2			2			378			378			378			378
Observations	378			378			0.230 / NA			0.217 / NA			0.149 / NA			0.088 / NA
Marginal R2 / Conditional R2	0.475 / 0.610			0.304 / 0.484
Drop1 P value		LRT	Pr(Chi)		LRT	Pr(Chi)		LRT	Pr(Chi)		LRT	Pr(Chi)		LRT	Pr(Chi)		LRT	Pr(Chi)
Survey Number * Trap Location * Density		3.9207	0.1408		1.8576	0.395		0.78206	0.6764		1.7226	0.4226		0.36476	0.8333		0.1585	0.9238

## Sheet: ESM Table 5 Enhanced Models
Model Outputs from full Enhanced Models
	Biomass			Total count			Slugs			Beetles			Arachnids			Detritivores
Predictors	Estimates	CI	p	Estimates	CI	p	Estimates	CI	p	Estimates	CI	p	Estimates	CI	p	Estimates	CI	p
Intercept	0.65	0.45 – 0.93	0.018	3.12	3.10 – 3.14	<0.001	0.72	0.29 – 1.82	0.491	1.72	1.26 – 2.35	0.001	0.09	0.04 – 0.20	<0.001	0.09	0.04 – 0.23	<0.001
Survey Number [2]	0.31	0.21 – 0.44	<0.001	0.38	0.38 – 0.38	<0.001	0.19	0.07 – 0.50	0.001	0.52	0.35 – 0.77	0.001	0.39	0.11 – 1.31	0.127	0.61	0.17 – 2.16	0.439
Survey Number [3]	0.16	0.11 – 0.23	<0.001	0.31	0.31 – 0.31	<0.001	0.11	0.04 – 0.31	<0.001	0.42	0.27 – 0.63	<0.001	0.28	0.08 – 1.04	0.058	0.27	0.07 – 0.98	0.047
Trap Location [Interior]	0.83	0.58 – 1.20	0.324	0.81	0.80 – 0.81	<0.001	0.97	0.36 – 2.61	0.952	0.79	0.53 – 1.18	0.253	0.91	0.28 – 2.98	0.878	0.54	0.15 – 1.88	0.333
Percentage Enhanced	1	0.99 – 1.00	0.271	1	0.99 – 1.00	0.033	0.99	0.97 – 1.00	0.154	1	0.99 – 1.01	0.66	1	0.98 – 1.02	0.727	1.01	0.98 – 1.03	0.62
Survey Number [2] * Trap Location [Interior]	0.78	0.47 – 1.29	0.332	0.98	0.97 – 0.98	<0.001	0.74	0.18 – 2.96	0.666	1.15	0.66 – 2.03	0.621	0.51	0.09 – 2.95	0.45	0.86	0.14 – 5.09	0.866
Survey Number [3] * Trap Location [Interior]	1.38	0.82 – 2.34	0.228	1.62	1.61 – 1.63	<0.001	1.77	0.43 – 7.25	0.429	1.67	0.93 – 2.99	0.084	0.73	0.12 – 4.56	0.738	1.5	0.24 – 9.27	0.66
Survey Number [2] * Percentage Enhanced	1	0.99 – 1.01	0.508	1.01	1.00 – 1.01	<0.001	1.01	0.99 – 1.04	0.292	1	0.99 – 1.01	0.605	1.01	0.98 – 1.04	0.438	1	0.96 – 1.03	0.844
Survey Number [3] * Percentage Enhanced	1	0.99 – 1.01	0.713	1	0.99 – 1.00	0.099	1.01	0.99 – 1.04	0.336	0.99	0.98 – 1.00	0.169	1	0.96 – 1.03	0.784	1	0.97 – 1.04	0.88
Trap Location [Interior] * Percentage Enhanced	1	0.99 – 1.01	0.388	1.01	1.00 – 1.01	<0.001	1	0.97 – 1.03	0.961	1.01	1.00 – 1.02	0.075	1	0.97 – 1.02	0.786	1	0.97 – 1.04	0.836
Survey Number [2] * Trap Location [Interior] * Percentage Enhanced	1	0.99 – 1.01	0.984	1	0.99 – 1.00	0.065	1	0.97 – 1.04	0.835	1	0.98 – 1.01	0.612	1	0.96 – 1.05	0.859	1	0.96 – 1.05	0.996
Survey Number [3] * Trap Location [Interior] * Percentage Enhanced	1	0.99 – 1.01	0.809	1	0.99 – 1.00	0.067	1	0.96 – 1.04	1	1	0.98 – 1.01	0.573	1.01	0.96 – 1.06	0.696	1	0.96 – 1.05	0.928
Random Effects
σ2	0.47			0.36			1.71			0.57			2.61			3.11
τ00 Pen.names.Yr	0.14			0.13			0			0.13			0			0
τ00 Year	0.02			0			0.34			0			0			0
ICC	0.25			0.26			65			65			65			65
N Pen.names.Yr	65			65			2			2			2			2
N Year	2			2			378			378			378			378
Observations	378			378			0.239 / NA			0.235 / NA			0.147 / NA			0.082 / NA
Marginal R2 / Conditional R2	0.473 / 0.607			0.324 / 0.503
Drop1 P value		LRT	Pr(Chi)		LRT	Pr(Chi)		LRT	Pr(Chi)		LRT	Pr(Chi)		LRT	Pr(Chi)		LRT	Pr(Chi)
Survey Number * Trap Location * Percentage Enhanced		0.067444	0.9668		0.40007	0.8187		0.057827	0.9715		0.31786	0.8531		0.15328	0.9262		0.010172	0.9949

## Sheet: Base Model LS means
Total Biomass	Survey.number	Trap.Location	response	SE	df	asymp.LCL	asymp.UCL															lowCI	HiCI
	1	Exterior	0.5744	0.06068	Inf	0.467	0.707		0.381	1.04383		0.336699	0.939937	0.15007	1	Exterior	0.1013	0.02982	Inf	0.0569	0.1804	0.0444	0.0791
	2	Exterior	0.1934	0.02059	Inf	0.157	0.238		0.1072	0.328358	3.04545	0.445708	0.735264	2.79162	2	Exterior	0.059	0.01723	Inf	0.0333	0.1046	0.0257	0.0456
	3	Exterior	0.0862	0.00953	Inf	0.0695	0.107		-0.4537	-0.235839	-4.24019	6.26334	1.2413	1.64965	3	Exterior	0.033	0.01012	Inf	0.0181	0.0602	0.0149	0.0272
	1	Interior	0.5399	0.05691	Inf	0.4391	0.664		0.3977	#VALUE!	#VALUE!	0.263382	0	0.198185	1	Interior	0.0638	0.01865	Inf	0.0359	0.1131	0.0279	0.0493
	2	Interior	0.1422	0.01511	Inf	0.1154	0.175		0.0352	#VALUE!	#VALUE!	0.752461	#VALUE!	0	2	Interior	0.0291	0.00853	Inf	0.0164	0.0517	0.0127	0.0226
	3	Interior	0.107	0.01201	Inf	0.0859	0.133		0.107	13.4112	0.0745645	0	26.028	#VALUE!	3	Interior	0.0343	0.01061	Inf	0.0187	0.0629	0.0156	0.0286
									#VALUE!	#VALUE!	#VALUE!	#VALUE!	#DIV/0!	#DIV/0!
Total count	Survey.number	Trap.Location	response	SE	df	asymp.LCL	asymp.UCL		#VALUE!	#VALUE!	#VALUE!	#VALUE!	#VALUE!	#VALUE!
	1	Exterior	2.785	0.2657	Inf	2.31	3.358		1.435	1.09059	0.916933	0.48474	0.988869	0.287971
	2	Exterior	1.35	0.1287	Inf	1.12	1.628		0.548	0.0894161	11.1837	0.594074	0.880741	2.04
	3	Exterior	0.802	0.0793	Inf	0.66	0.973		-1.952	-0.584016	-1.71228	3.43392	1.42145	1.48254
	1	Interior	2.754	0.2615	Inf	2.286	3.317		1.565	#VALUE!	#VALUE!	0.431736	0	0.413943
	2	Interior	1.189	0.1133	Inf	0.986	1.433		0.049	#VALUE!	#VALUE!	0.958789	#VALUE!	0
	3	Interior	1.14	0.1143	Inf	0.937	1.388		1.14	0.32614	3.06616	0	0.447982	#VALUE!
									#VALUE!	#VALUE!	#VALUE!	#VALUE!	#DIV/0!	#DIV/0!
Sqrt Slug	Survey.number	Trap.Location	response	SE	df	asymp.LCL	asymp.UCL		#VALUE!	#VALUE!	#VALUE!	#VALUE!	#VALUE!	#VALUE!
	1	Exterior	0.5107	0.1185	Inf	0.324	0.805		0.3718	1.02098	0.979452	0.27198	0.959663	0.158997
	2	Exterior	0.1389	0.0313	Inf	0.0892	0.216		0.0577	-0.473137	-2.11355	0.584593	0.795536	3.52844
	3	Exterior	0.0812	0.0193	Inf	0.0509	0.129		-0.4089	-0.337002	-2.96734	6.03571	1.69704	1.36084
	1	Interior	0.4901	0.1115	Inf	0.3137	0.766		0.3796	#VALUE!	#VALUE!	0.225464	0	0.281167
1.24706	2	Interior	0.1105	0.0252	Inf	0.0707	0.173		-0.0273	#VALUE!	#VALUE!	1.24706	#VALUE!	0
	3	Interior	0.1378	0.034	Inf	0.085	0.223		0.1378	5.13062	0.194908	0	11.8142	#VALUE!
									#VALUE!	#VALUE!	#VALUE!	#VALUE!	#DIV/0!	#DIV/0!
Beetle	Survey.number	Trap.Location	response	SE	df	asymp.LCL	asymp.UCL		#VALUE!	#VALUE!	#VALUE!	#VALUE!	#VALUE!	#VALUE!
	1	Exterior	1.628	0.1985	Inf	1.282	2.068		0.707	1.03395	0.967168	0.565725	1.0645	0.348894
	2	Exterior	0.921	0.1137	Inf	0.723	1.174		0.353	0.385269	2.59559	0.616721	1.08795	1.88165
	3	Exterior	0.568	0.0732	Inf	0.441	0.731		-1.165	-0.743348	-1.34527	3.05106	1.52465	1.76408
	1	Interior	1.733	0.2102	Inf	1.366	2.198		0.731	#VALUE!	#VALUE!	0.578188	0	0.499711
	2	Interior	1.002	0.1215	Inf	0.79	1.27		0.136	#VALUE!	#VALUE!	0.864271	#VALUE!	0
	3	Interior	0.866	0.1131	Inf	0.671	1.119		0.866	0.0472286	21.1736	0	0.115473	#VALUE!
									#VALUE!	#VALUE!	#VALUE!	#VALUE!	#DIV/0!	#DIV/0!
Sqrt Arachnids	Survey.number	Trap.Location	response	SE	df	asymp.LCL	asymp.UCL		#VALUE!	#VALUE!	#VALUE!	#VALUE!	#VALUE!	#VALUE!
	1	Exterior	0.1	0.03101	Inf	0.0544	0.1836		0.0409	1.33496	0.749084	0.591	0.798	0.25
	2	Exterior	0.0591	0.01832	Inf	0.0322	0.1085		0.0341	0.181818	5.5	0.423012	0.426396	1.35025
	3	Exterior	0.025	0.00814	Inf	0.0132	0.0473		-0.0548	-0.346715	-2.88421	3.192	0.76	1.008
	1	Interior	0.0798	0.02468	Inf	0.0435	0.1463		0.0546	#VALUE!	#VALUE!	0.315789	0	0.238095
	2	Interior	0.0252	0.00791	Inf	0.0136	0.0466		0.0062	#VALUE!	#VALUE!	0.753968	#VALUE!	0
	3	Interior	0.019	0.00616	Inf	0.0101	0.0359		0.019	2.22632	0.449173	0	5.33158	#VALUE!
									#VALUE!	#VALUE!	#VALUE!	#VALUE!	#DIV/0!	#DIV/0!
Sqrt Detritivores	Survey.number	Trap.Location	response	SE	df	asymp.LCL	asymp.UCL		#VALUE!	#VALUE!	#VALUE!	#VALUE!	#VALUE!	#VALUE!
	1	Exterior	0.1013	0.02982	Inf	0.0569	0.1804		0.0423	0.820331	1.21902	0.582428	0.629812	0.325765
	2	Exterior	0.059	0.01723	Inf	0.0333	0.1046		0.026	-0.2	-5	0.559322	0.49322	1.08136
	3	Exterior	0.033	0.01012	Inf	0.0181	0.0602		-0.0308	-1.11364	-0.897959	1.93333	1.03939	0.881818
	1	Interior	0.0638	0.01865	Inf	0.0359	0.1131		0.0347	0	#DIV/0!	0.456113	0	0.537618
1.17869	2	Interior	0.0291	0.00853	Inf	0.0164	0.0517		-0.0052	0	#DIV/0!	1.17869	0	0
	3	Interior	0.0343	0.01061	Inf	0.0187	0.0629		0.0343	0	#DIV/0!	0	0	0
													#DIV/0!
													#DIV/0!
													#DIV/0!
