# Supplementary material for: The effects of released pheasants on invertebrate populations in and around woodland release sites
Source: Ecol Evol. 2021 Sep 14;11(19):13559–69. doi: 10.1002/ece3.8083 (PMC8495776; doi:10.1002/ece3.8083)
Supplement: Supplementary file 4 — Appendix S4 [file ECE3-11-13559-s003.csv]

Place.number	Site	Enhanced.birds	Percentage.Enhnaced	Pen.names.Yr	Year	Survey.number	True.Density	Trap.Location	Slug.Biomass.in	Snail.Biomass.in	Worm.Biomass.in	Ground.bettle.Biomass.in	Rove.beetles.Biomass.in	Flies.Biomass.in	Harvestman.Biomass.in	Spiders.Biomass.in	Lavae.Biomass.in	Woodlice.Biomass.in	Millipede.Biomass.in	Centipede.Biomass.in	Earwig.Biomass.in	Other.Biomass.in	Total.Insect.Biomass.in	Matched.Total.Insect.Biomass.in	Total.Biomass.in	Matched.Total.Biomass.in	Broad.Invert.Biomass	Detritivore.Biomass	Beetle.Biomass	Arachnid.Biomass	Slug.Number.in	Snail.Number.in	Worm.Number.in	Ground.Beetle.Number.in	Rove.beetles.Number.in	Flies.Number.in	Harvestman.Number.in	Spiders.Number.in	Lavae.Number.in	Woodlice.Number.in	Millipede.Number.in	Centipede.Number.in	Earwig.Number.in	Other.Number.in	Total.Insect.Number.in	Matched.Total.Insect.Number.in	Total.Number.in	Matched.Total.Number.in	Broad.Invert.Number
1	Hogan	No	0	40 acres Y1	1	1	0.237717908	Exterior	0.2033	NA	NA	NA	NA	NA	NA	NA	NA	NA	NA	NA	NA	NA	0.3552	0.3552	0.5586	0.5586	NA	NA	NA	NA	0.2619	#N/A	#N/A	1.5238	0.0714	0	0	0.0238	0	0.0238	0	0	#N/A	#N/A	1.6428	1.6428	1.9047	1.9047	1.619
4	Moss	Yes	50	Barn Pen Y1	1	1	0.195822454	Exterior	0.0676	NA	NA	NA	NA	NA	NA	NA	NA	NA	NA	NA	NA	NA	0.0569	0.0569	0.1245	0.1245	NA	NA	NA	NA	0.2857	#N/A	#N/A	0.3333	0.0238	0	0	0	0	0	0	0.0476	#N/A	#N/A	0.4047	0.4047	0.6904	0.6904	0.3571
7	Brown	Yes	43.75	Big Pen Y1	1	1	0.266963293	Exterior	0.5519	NA	NA	NA	NA	NA	NA	NA	NA	NA	NA	NA	NA	NA	0.2198	0.2198	0.7717	0.7717	NA	NA	NA	NA	0.7857	#N/A	#N/A	1.8333	0.6429	0.4286	0	0.0238	0	0	0.0952	0.0238	#N/A	#N/A	3.0476	3.0476	3.8333	3.8333	2.5952
9	Moss	Yes	50	Big Wood Y1	1	1	0.392798691	Exterior	0.3888	NA	NA	NA	NA	NA	NA	NA	NA	NA	NA	NA	NA	NA	0.3971	0.3971	0.786	0.786	NA	NA	NA	NA	3.2381	#N/A	#N/A	1.619	0.0952	0.0238	0.0476	0.0238	0	0	0	0.1429	#N/A	#N/A	1.9523	1.9523	5.1904	5.1904	1.7856
12	Hogan	Yes	50	Birchy Bank Y1	1	1	0.279017857	Exterior	0.6083	NA	NA	NA	NA	NA	NA	NA	NA	NA	NA	NA	NA	NA	0.5076	0.5076	1.116	1.116	NA	NA	NA	NA	1.0714	#N/A	#N/A	1.619	0.0714	0.119	0	0	0	0.2857	0.0952	0	#N/A	#N/A	2.1903	2.1903	3.2617	3.2617	1.7856
15	Brown	Yes	50	Black Y1	1	1	0.551724138	Exterior	0.005	NA	NA	NA	NA	NA	NA	NA	NA	NA	NA	NA	NA	NA	0.3286	0.3286	0.3336	0.3336	NA	NA	NA	NA	0.0476	#N/A	#N/A	0.3571	0.0238	0	0.0952	0	0.0238	0.0476	0.0238	0	#N/A	#N/A	0.5713	0.5713	0.6189	0.6189	0.4999
17	Loddington	No	0	Boundary Y1	1	1	0.184672207	Exterior	1.9874	NA	NA	NA	NA	NA	NA	NA	NA	NA	NA	NA	NA	NA	0.1576	0.1576	2.145	2.145	NA	NA	NA	NA	5.1905	#N/A	#N/A	0.8333	0.4286	0.3333	0	0	0	0.0476	0	0.0238	#N/A	#N/A	1.6666	1.6666	6.8571	6.8571	1.2619
91	Loddington	No	0	Boundary Y2	2	1	0.184672207	Exterior	0	0	0.028571429	0.21047619	0.024126984	0.003492063	0.004444444	0	0.004761905	0.005396825	0.001269841	0.003174603	0	0	0.257142857	0.257142857	0.285714286	0.257142857	0.242222221	0.006666666	0.234603174	0.004444444	0	0	0.063492063	0.888888889	0.603174603	0.063492063	0.285714286	0	0.158730159	0.126984127	0.063492063	0.063492063	0	0	2.253968254	2.253968254	2.317460317	2.253968254	1.841269841
19	Finney	Yes	100	Dick's Pen Y1	1	1	0.072916667	Exterior	0.065	NA	NA	NA	NA	NA	NA	NA	NA	NA	NA	NA	NA	NA	0.4405	0.4405	0.5055	0.5055	NA	NA	NA	NA	0.0952	#N/A	#N/A	3.7143	0.2381	0	0.5714	0.0476	0	0.0238	0	0	#N/A	#N/A	4.5952	4.5952	4.6904	4.6904	4.5714
22	Hogan	No	0	Extraction Route Y1	1	1	0.085038834	Exterior	0.0931	NA	NA	NA	NA	NA	NA	NA	NA	NA	NA	NA	NA	NA	0.4095	0.4095	0.5026	0.5026	NA	NA	NA	NA	0.0952	#N/A	#N/A	1.0952	0.119	0.0238	0	0	0	0	0	0	#N/A	#N/A	1.238	1.238	1.3332	1.3332	1.2142
94	Legge	No	0	Farm House Y2	2	1	0.168634064	Exterior	0.081142857	0	0	0.257428571	0.007142857	0.027142857	0.009428571	0.001428571	0.012	0	0	0	0	0	0.314571429	0.314571429	0.395714286	0.395714286	0.27542857	0	0.264571428	0.010857142	0.142857143	0	0	1.2	0.371428571	0.685714286	0.657142857	0.028571429	0.028571429	0	0	0	0	0	2.971428571	2.971428571	3.114285714	3.114285714	2.257142857
25	Hogan	Yes	40	Farm Pen Y1	1	1	0.101317123	Exterior	0.6083	NA	NA	NA	NA	NA	NA	NA	NA	NA	NA	NA	NA	NA	0.7669	0.7669	1.3752	1.3752	NA	NA	NA	NA	1.0714	#N/A	#N/A	3.5476	0.0476	0.7143	0.0714	0	0	0.0476	0	0	#N/A	#N/A	4.4285	4.4285	5.4999	5.4999	3.6666
28	Thornbury	Yes	50	Ganderland 1 Y1	1	1	0.731707317	Exterior	0.6486	NA	NA	NA	NA	NA	NA	NA	NA	NA	NA	NA	NA	NA	0.2129	0.2129	0.8614	0.8614	NA	NA	NA	NA	2.4524	#N/A	#N/A	2.4286	0.619	0.2143	0.0476	0.0238	0	0	0	0	#N/A	#N/A	3.3333	3.3333	5.7857	5.7857	3.119
31	Hogan	Yes	18.18	Hopes Hill Coppice Y1	1	1	0.244934313	Exterior	0	NA	NA	NA	NA	NA	NA	NA	NA	NA	NA	NA	NA	NA	0.5281	0.5281	0.5281	0.5281	NA	NA	NA	NA	0	#N/A	#N/A	1.9048	0.0238	0.3571	0	0	0	0	0	0	#N/A	#N/A	2.2857	2.2857	2.2857	2.2857	1.9286
34	Mason	Yes	50	Island Coppice Y1	1	1	0.053304904	Exterior	0.3888	NA	NA	NA	NA	NA	NA	NA	NA	NA	NA	NA	NA	NA	0.3971	0.3971	0.786	0.786	NA	NA	NA	NA	0.7857	#N/A	#N/A	1.2143	0.2381	0.0238	0	0	0	0	0.0714	0.0238	#N/A	#N/A	1.5714	1.5714	2.3571	2.3571	1.5238
37	Loddington	No	0	King's coppice Y1	1	1	0.252525253	Exterior	0.3362	NA	NA	NA	NA	NA	NA	NA	NA	NA	NA	NA	NA	NA	0.8114	0.8114	1.1476	1.1476	NA	NA	NA	NA	0.8333	#N/A	#N/A	4.1667	0.2381	0.1667	0.0238	0.0238	0	0.0238	0.0238	0	#N/A	#N/A	4.6667	4.6667	5.5	5.5	4.4762
97	Loddington	No	0	Kings Y2	2	1	0.252525253	Exterior	0	0	0	0.689142857	0.002571429	0.020285714	0.003142857	0.000571429	0	0.003428571	0	0	0.001428571	0	0.720571429	0.719142857	0.720571429	0.719142857	0.695428572	0.003428571	0.691714286	0.003714286	0	0	0	4.514285714	0.028571429	0.342857143	0.142857143	0.028571429	0	0.114285714	0	0	0.028571429	0	5.2	5.171428571	5.2	5.171428571	4.714285715
100	Loddington	Yes	50	Laund Wood Y2	2	1	0.127741111	Exterior	0.014761905	0	0	0.550952381	0.006190476	0.002380952	0.000952381	0	0.003333333	0.034761905	0.023333333	0.04952381	0	0	0.671428571	0.671428571	0.686190476	0.686190476	0.607619048	0.058095238	0.557142857	0.000952381	0.095238095	0	0	2	0.19047619	0.047619048	0.047619048	0	0.142857143	1.142857143	0.333333333	0.047619048	0	0	3.952380952	3.952380952	4.047619048	4.047619048	2.571428571
39	Loddington	No	0	Launde Pen Y1	1	1	0.127741111	Exterior	0.9826	NA	NA	NA	NA	NA	NA	NA	NA	NA	NA	NA	NA	NA	0.5417	0.5417	1.5243	1.5243	NA	NA	NA	NA	1.9048	#N/A	#N/A	1.881	0.2857	1.1429	0.1667	0.0476	0	0.0952	0.0476	0.0476	#N/A	#N/A	3.7143	3.7143	5.6191	5.6191	2.4286
41	Legge	No	0	Legge 1st Pen Y1	1	1	0.337268128	Exterior	0.2647	NA	NA	NA	NA	NA	NA	NA	NA	NA	NA	NA	NA	NA	0.1342	0.1342	0.3989	0.3989	NA	NA	NA	NA	0.7778	#N/A	#N/A	0.6944	0.0556	0.2778	0.0833	0.0556	0	0.0556	0	0.0556	#N/A	#N/A	1.2779	1.2779	2.0557	2.0557	0.8889
44	Legge	No	0	Legge 2nd Pen Y1	1	1	0.390243902	Exterior	0.2083	NA	NA	NA	NA	NA	NA	NA	NA	NA	NA	NA	NA	NA	0.3519	0.3519	0.5603	0.5603	NA	NA	NA	NA	0.3333	#N/A	#N/A	1.1944	0.0556	0.3611	0.3889	0.0556	0.0278	0	0	0	#N/A	#N/A	2.0834	2.0834	2.4167	2.4167	1.6945
47	Lewis	No	0	Lewis 1st Y1	1	1	0.189328744	Exterior	0.0472	NA	NA	NA	NA	NA	NA	NA	NA	NA	NA	NA	NA	NA	0.3906	0.3906	0.4378	0.4378	NA	NA	NA	NA	0.1667	#N/A	#N/A	1.6667	0.1111	0.0556	0	0	0	0	0	0	#N/A	#N/A	1.8334	1.8334	2.0001	2.0001	1.7778
50	Lewis	No	0	Lewis 2nd Y1	1	1	0.437956204	Exterior	4.8239	NA	NA	NA	NA	NA	NA	NA	NA	NA	NA	NA	NA	NA	0.33	0.33	5.1539	5.1539	NA	NA	NA	NA	10.8889	#N/A	#N/A	1.7778	0.1667	0	0.0556	0	0	0	0	0	#N/A	#N/A	2.0001	2.0001	12.889	12.889	2.0001
103	Lower Hope	No	0	LH1 Y2	2	1	0.347101701	Exterior	0.008214286	0	0	0.175	0	0.004642857	0	0.003571429	0	0.002142857	0	0	0	0	0.185357143	0.185357143	0.193571429	0.193571429	0.178571429	0.002142857	0.175	0.003571429	0.071428571	0	0	0.75	0	0.142857143	0	0.071428571	0	0.035714286	0	0	0	0	1	1	1.071428571	1.071428571	0.821428571
106	Lower Hope	No	0	LH2 Y2	2	1	0.208811861	Exterior	0.041428571	0	0	0.566571429	0	0.018571429	0	0	0.000571429	0	0.000857143	0	0	0	0.586571429	0.586571429	0.628	0.628	0.566571429	0.000857143	0.566571429	0	0.142857143	0	0	1.742857143	0	0.285714286	0	0	0.028571429	0	0.028571429	0	0	0	2.085714286	2.085714286	2.228571429	2.228571429	1.771428572
109	Lower Hope	No	0	LH4 Y2	2	1	0.277161863	Exterior	0	0.001428571	0	0.181428571	0	0	0	0	0.003214286	0	0	0	0	0	0.184642857	0.184642857	0.186071429	0.184642857	0.181428571	0	0.181428571	0	0	0.035714286	0	0.5	0	0	0	0	0.071428571	0	0	0	0	0	0.571428571	0.571428571	0.607142857	0.571428571	0.5
112	Lower Hope	No	0	LH5 Y2	2	1	0.132625995	Exterior	0	0.00031746	0	0.173015873	0	0.257777778	0	0	0.001904762	0	0	0	0.003492063	0	0.436190476	0.432698413	0.436507937	0.432698413	0.173015873	0	0.173015873	0	0	0.031746032	0	0.603174603	0	3.428571429	0	0	0.031746032	0	0	0	0.031746032	0	4.095238095	4.063492063	4.126984127	4.063492063	0.603174603
53	Lower Hope	No	0	Lower Hope 1st Pen Y1	1	1	0.170321482	Exterior	0.1586	NA	NA	NA	NA	NA	NA	NA	NA	NA	NA	NA	NA	NA	0.7026	0.7026	0.8611	0.8611	NA	NA	NA	NA	0.5429	#N/A	#N/A	12.2857	0.0857	0.2286	0.0571	0	0	0.0571	0	0.0857	#N/A	#N/A	12.7999	12.7999	13.3428	13.3428	12.4285
56	Hogan	Yes	40	Lower Pool Coppice Y1	1	1	0.146327188	Exterior	0.1752	NA	NA	NA	NA	NA	NA	NA	NA	NA	NA	NA	NA	NA	0.245	0.245	0.4202	0.4202	NA	NA	NA	NA	0.2143	#N/A	#N/A	0.7619	0.0476	0.0476	0	0	0	0.0476	0.0476	0	#N/A	#N/A	0.9523	0.9523	1.1666	1.1666	0.8571
59	Mason	Yes	50	Mason Old Pen Y1	1	1	0.304878049	Exterior	0.6112	NA	NA	NA	NA	NA	NA	NA	NA	NA	NA	NA	NA	NA	0.4531	0.4531	1.0643	1.0643	NA	NA	NA	NA	1.6905	#N/A	#N/A	5.2857	0.1905	0.381	0.3571	0.0714	0	0.0238	0	0.0238	#N/A	#N/A	6.3333	6.3333	8.0238	8.0238	5.9047
115	Mark Beaumont	Yes	50	MB1 Y2	2	1	0.247729149	Exterior	0	0.013142857	0.023142857	0.123142857	0.003714286	0.000285714	0	0.001142857	0.012857143	0	0.000571429	0	0	0	0.141714286	0.141714286	0.178	0.141714286	0.128	0.000571429	0.126857143	0.001142857	0	0.171428571	0.114285714	1.342857143	0.142857143	0.4	0	0.028571429	0.114285714	0	0.028571429	0	0	0	2.057142857	2.057142857	2.342857143	2.057142857	1.542857144
118	Mark Beaumont	Yes	50	MB2 Y2	2	1	0.066622252	Exterior	0	0	0.008857143	0.013142857	0	0.000285714	0	0.001428571	0	0	0.002	0	0	0	0.016857143	0.016857143	0.025714286	0.016857143	0.014571428	0.002	0.013142857	0.001428571	0	0	0.028571429	0.171428571	0	0.085714286	0	0.085714286	0	0	0.057142857	0	0	0	0.4	0.4	0.428571429	0.4	0.314285714
121	Mark Beaumont	Yes	50	MB3 Y2	2	1	0.021561018	Exterior	0.005428571	0	0.003714286	0.077142857	0.003142857	0.000285714	0	0	0	0.002	0	0	0.000285714	0.001428571	0.084285714	0.082571429	0.093428571	0.088	0.080285714	0.002	0.080285714	0	0.085714286	0	0.028571429	0.914285714	0.114285714	0.142857143	0	0	0	0.085714286	0	0	0.028571429	0.028571429	1.314285714	1.257142857	1.428571429	1.342857143	1.028571428
124	Mark Beaumont	Yes	50	MB4 Y2	2	1	0.19379845	Exterior	0.130571429	0.000857143	0.004	0.332	0.001428571	0.000285714	0	0	0.004285714	0	0.000285714	0	0	0	0.338285714	0.338285714	0.473714286	0.468857143	0.333428571	0.000285714	0.333428571	0	0.4	0.028571429	0.057142857	2	0.028571429	0.285714286	0	0	0.085714286	0	0.028571429	0	0	0	2.428571429	2.428571429	2.914285714	2.828571429	2.057142858
62	Thornbury	Yes	50	Mill Pen Y1	1	1	0.534591195	Exterior	0.3936	NA	NA	NA	NA	NA	NA	NA	NA	NA	NA	NA	NA	NA	0.09	0.09	0.4836	0.4836	NA	NA	NA	NA	0.6429	#N/A	#N/A	0.4762	0.0238	0.0714	0	0	0	0	0	0	#N/A	#N/A	0.5714	0.5714	1.2143	1.2143	0.5
127	Malcolm Morris	Yes	50	MM1 Y2	2	1	0.551378446	Exterior	0.029387755	0.003673469	0	0.403265306	0.002857143	0.051836735	0	0	0	0.006530612	0	0	0	0	0.464489796	0.464489796	0.49755102	0.493877551	0.406122449	0.006530612	0.406122449	0	0.081632653	0.081632653	0	2	0.040816327	0.979591837	0	0	0	0.12244898	0	0	0	0	3.142857143	3.142857143	3.306122449	3.224489796	2.040816327
130	Malcolm Morris	Yes	50	MM2 Y2	2	1	0.09909166	Exterior	0.015142857	0.008	0	0.062	0	0.002571429	0	0	0.000857143	0	0.000571429	0	0	0	0.066	0.066	0.089142857	0.081142857	0.062	0.000571429	0.062	0	0.028571429	0.114285714	0	0.114285714	0.028571429	0.028571429	0	0	0.028571429	0	0.028571429	0	0	0	0.228571429	0.228571429	0.371428571	0.257142857	0.171428572
133	Malcolm Morris	Yes	50	MM3 Y2	2	1	0.416666667	Exterior	0.032571429	0	0.013428571	0.165428571	0.003428571	0.012571429	0	0	0	0	0	0	0	0	0.181428571	0.181428571	0.227428571	0.214	0.168857142	0	0.168857142	0	0.085714286	0	0.057142857	0.485714286	0.114285714	0.314285714	0	0	0	0	0	0	0	0	0.914285714	0.914285714	1.057142857	1	0.6
65	Finney	Yes	50	New Pen Y1	1	1	0.194805195	Exterior	0.0093	NA	NA	NA	NA	NA	NA	NA	NA	NA	NA	NA	NA	NA	0.5855	0.5855	0.5948	0.5948	NA	NA	NA	NA	0.0476	#N/A	#N/A	3.8095	0	0.1905	0.119	0	0	0	0	0	#N/A	#N/A	4.119	4.119	4.1666	4.1666	3.9285
68	Hogan	No	0	Old Pen Y1	1	1	0.205128205	Exterior	0.2305	NA	NA	NA	NA	NA	NA	NA	NA	NA	NA	NA	NA	NA	1.1693	1.1693	1.3998	1.3998	NA	NA	NA	NA	0.1667	#N/A	#N/A	4.2381	0.2619	0.0952	0	0	0	0.0952	0.0238	0	#N/A	#N/A	4.7142	4.7142	4.8809	4.8809	4.5238
71	Moss	Yes	50	Orchard Pen Y1	1	1	0.287769784	Exterior	0.486	NA	NA	NA	NA	NA	NA	NA	NA	NA	NA	NA	NA	NA	0.8495	0.8495	1.3355	1.3355	NA	NA	NA	NA	0.7857	#N/A	#N/A	4.6667	1.119	0.119	0.0952	0.0952	0.0238	0	0.0238	0	#N/A	#N/A	6.1427	6.1427	6.9284	6.9284	5.9999
136	Loddington	No	0	Osier Bed Y2	2	1	0.16	Exterior	0	0	0	0.264285714	0	0.009142857	0.003428571	0	0	0	0	0	0	0	0.276857143	0.276857143	0.276857143	0.276857143	0.267714285	0	0.264285714	0.003428571	0	0	0	1.257142857	0	0.228571429	0.085714286	0	0	0	0	0	0	0	1.571428571	1.571428571	1.571428571	1.571428571	1.342857143
74	Loddington	Yes	50	Park Y1	1	1	0.1179941	Exterior	1.3167	NA	NA	NA	NA	NA	NA	NA	NA	NA	NA	NA	NA	NA	0.2571	0.2571	1.5738	1.5738	NA	NA	NA	NA	1.4048	#N/A	#N/A	1.2619	0.0476	0.0952	0	0	0	0	0.0476	0.0238	#N/A	#N/A	1.4761	1.4761	2.8809	2.8809	1.3571
139	Loddington	Yes	50	Park Y2	2	1	0.1179941	Exterior	0	0	0	0.012857143	0.001428571	0.010952381	0.006666667	0.002857143	0	0	0	0	0	0	0.034761905	0.034761905	0.034761905	0.034761905	0.023809524	0	0.014285714	0.00952381	0	0	0	0.238095238	0.095238095	0.333333333	0.238095238	0.047619048	0	0	0	0	0	0	0.952380952	0.952380952	0.952380952	0.952380952	0.619047619
77	Hogan	No	0	Pool Down Y1	1	1	0.131061599	Exterior	0.834	NA	NA	NA	NA	NA	NA	NA	NA	NA	NA	NA	NA	NA	1.0905	1.0905	1.9245	1.9245	NA	NA	NA	NA	0.4524	#N/A	#N/A	2.5952	0.0238	0	0.0238	0	0	0	0.0476	0	#N/A	#N/A	2.6904	2.6904	3.1428	3.1428	2.6904
80	Mason	Yes	50	Poolwood Pen Y1	1	1	0.12254902	Exterior	0.4429	NA	NA	NA	NA	NA	NA	NA	NA	NA	NA	NA	NA	NA	0.4429	0.4429	0.8857	0.8857	NA	NA	NA	NA	1.0952	#N/A	#N/A	2.0238	0.2381	0.0476	0.119	0	0	0.1429	0	0	#N/A	#N/A	2.5714	2.5714	3.6666	3.6666	2.3809
142	Legge	No	0	Track Y2	2	1	0.292682927	Exterior	0.043142857	0.002285714	0	0.312285714	0.010571429	0.099142857	0.001714286	0	0.001714286	0.000285714	0.004285714	0.003714286	0	0	0.433714286	0.433714286	0.479142857	0.476857143	0.328285715	0.004571428	0.322857143	0.001714286	0.085714286	0.057142857	0	1.2	0.457142857	2.228571429	0.028571429	0	0.057142857	0.028571429	0.028571429	0.057142857	0	0	4.085714286	4.085714286	4.228571429	4.171428571	1.714285715
83	Hogan	Yes	33.33	Tunnels Y1	1	1	0.185414091	Exterior	0.4295	NA	NA	NA	NA	NA	NA	NA	NA	NA	NA	NA	NA	NA	0.5019	0.5019	0.9314	0.9314	NA	NA	NA	NA	0.9048	#N/A	#N/A	2.2143	0.0476	0.0952	0	0	0.0238	0.2143	0.0238	0	#N/A	#N/A	2.619	2.619	3.5238	3.5238	2.2857
86	Finney	Yes	50	Vallets Y1	1	1	0.077760498	Exterior	0.061	NA	NA	NA	NA	NA	NA	NA	NA	NA	NA	NA	NA	NA	0.6645	0.6645	0.7255	0.7255	NA	NA	NA	NA	0.0714	#N/A	#N/A	2	0.119	0.0476	0.0952	0	0	0	0	0.0238	#N/A	#N/A	2.2856	2.2856	2.357	2.357	2.2142
145	Whitbourne	No	0	Wb1 Y2	2	1	0.324014071	Exterior	0.695	0.05175	0	0.10025	0.003	0.001	0	0	0	0	0.0015	0.00075	0	0	0.1065	0.1065	0.85325	0.8015	0.104	0.0015	0.10325	0	1.375	0.075	0	0.975	0.1	0.025	0	0	0	0	0.05	0.025	0	0	1.175	1.175	2.625	2.55	1.125
148	Whitbourne	No	0	Wb3 Y2	2	1	0.344029524	Exterior	0.097142857	0.006571429	0	0.068285714	0.000857143	0.012285714	0.000285714	0.004857143	0.000857143	0	0	0	0	0	0.087428571	0.087428571	0.191142857	0.184571429	0.074285714	0	0.069142857	0.005142857	0.114285714	0.171428571	0	0.485714286	0.057142857	0.257142857	0.057142857	0.314285714	0.057142857	0	0	0	0	0	1.228571429	1.228571429	1.514285714	1.342857143	0.914285714
151	Whitbourne	No	0	Wb4 Y2	2	1	0.429922614	Exterior	0.099142857	0.051428571	0.016571429	0.08	0	0.006571429	0	0	0.000857143	0	0.000571429	0	0	0	0.088	0.088	0.255142857	0.187142857	0.08	0.000571429	0.08	0	0.314285714	0.028571429	0.085714286	0.228571429	0	0.028571429	0	0	0.028571429	0	0.028571429	0	0	0	0.314285714	0.314285714	0.742857143	0.628571429	0.257142858
154	Whitbourne	No	0	Wb5 Y2	2	1	0.454211476	Exterior	0.307714286	0.068571429	0	0.179428571	0.000571429	0.000571429	0.000285714	0	0.000857143	0	0.000857143	0	0	0	0.182571429	0.182571429	0.558857143	0.490285714	0.180285714	0.000857143	0.18	0.000285714	0.628571429	0.171428571	0	1.742857143	0.028571429	0.085714286	0.028571429	0	0.028571429	0	0.028571429	0	0	0	1.942857143	1.942857143	2.742857143	2.571428571	1.82857143
157	Whitbourne	No	0	Wb7 Y2	2	1	0.30684259	Exterior	0.021428571	0.004571429	0.006	0.192285714	0.000285714	0.022	0	0.001714286	0	0.07	0.004857143	0.001714286	0	0	0.292857143	0.292857143	0.324857143	0.314285714	0.196	0.074857143	0.192571428	0.001714286	0.057142857	0.028571429	0.028571429	0.6	0.085714286	0.314285714	0	0.028571429	0	1.228571429	0.057142857	0.057142857	0	0	2.371428571	2.371428571	2.485714286	2.428571429	0.771428572
160	Thornbury	Yes	50	Y2 New Y2	2	1	0.550314465	Exterior	0.693333333	0	0	0.327	0.027666667	0.005666667	0.003666667	0.000666667	0.003666667	0	0.003666667	0	0	0	0.372	0.372	1.065333333	1.065333333	0.359000001	0.003666667	0.354666667	0.004333334	0.266666667	0	0	1.266666667	0.9	0.233333333	0.2	0.033333333	0.033333333	0	0.033333333	0	0	0	2.7	2.7	2.966666667	2.966666667	2.433333333
163	Thornbury	Yes	50	Y2 Old Y2	2	1	0.609756098	Exterior	0.077666667	0.004	0.002666667	0.129	0.002666667	0.039666667	0.000666667	0.015333333	0	0	0	0	0	0	0.187333333	0.187333333	0.271666667	0.265	0.147666667	0	0.131666667	0.016	0.1	0.033333333	0.033333333	2.066666667	0.033333333	1.133333333	0.033333333	0.1	0	0	0	0	0	0	3.366666667	3.366666667	3.533333333	3.466666667	2.233333333
166	Brown	Yes	50	Y2Br1 Y2	2	1	0.239154616	Exterior	0	0	0	0.128571429	0.002285714	0.003142857	0	0	0	0.005714286	0	0	0	0	0.139714286	0.139714286	0.139714286	0.139714286	0.130857143	0.005714286	0.130857143	0	0	0	0	0.457142857	0.028571429	0.057142857	0	0	0	0.171428571	0	0	0	0	0.714285714	0.714285714	0.714285714	0.714285714	0.485714286
169	Brown	Yes	50	Y2Br2 Y2	2	1	0.258064516	Exterior	0.413650794	0.005714286	0.053650794	0.331428571	0.013015873	0.003809524	0	0.000634921	0.000634921	0.01015873	0	0.001904762	0	0	0.361587302	0.361587302	0.834603175	0.775238095	0.346984127	0.01015873	0.344444444	0.000634921	0.571428571	0.095238095	0.095238095	1.26984127	0.349206349	0.031746032	0.031746032	0	0.031746032	0.19047619	0	0	0	0	1.904761905	1.904761905	2.666666667	2.476190476	1.650793651
172	Brown	Yes	50	Y2Br3 Y2	2	1	0.413793103	Exterior	0.216326531	0	0.011428571	0.369795918	0.001632653	0.000408163	0	0	0	0	0	0.000408163	0	0	0.372244898	0.372244898	0.6	0.588571429	0.371836734	0	0.371428571	0	0.244897959	0	0.081632653	0.244897959	0.040816327	0.040816327	0	0	0	0	0	0.040816327	0	0	0.367346939	0.367346939	0.693877551	0.612244898	0.285714286
175	Finney	Yes	50	Y2Fn1 Y2	2	1	0.229166667	Exterior	0	0	0	0.288571429	0.004081633	0.26122449	0.00244898	0	0.002040816	0.012244898	0.005306122	0	0	0	0.575918367	0.575918367	0.575918367	0.575918367	0.295102042	0.01755102	0.292653062	0.00244898	0.040816327	0	0	0.653061224	0.081632653	4.612244898	0.163265306	0	0.081632653	0.285714286	0.040816327	0	0	0	5.918367347	5.918367347	5.959183673	5.959183673	0.93877551
178	Finney	Yes	50	Y2Fn2 Y2	2	1	0.34214619	Exterior	0.016571429	0	0	0.299428571	0.004285714	0.009428571	0.001142857	0	0.003714286	0	0.001714286	0	0	0	0.319714286	0.319714286	0.336285714	0.336285714	0.304857142	0.001714286	0.303714285	0.001142857	0	0	0	1.342857143	0.085714286	0.171428571	0.085714286	0	0.142857143	0	0.028571429	0	0	0	1.857142857	1.857142857	1.857142857	1.857142857	1.542857144
181	Finney	Yes	50	Y2Fn3 Y2	2	1	0.151515152	Exterior	0.008857143	0	0	0.121714286	0	0.120571429	0	0	0.002285714	0	0	0	0	0.010285714	0.254857143	0.244571429	0.263714286	0.253428571	0.121714286	0	0.121714286	0	0	0	0	0.828571429	0	2.314285714	0	0	0.085714286	0	0	0	0	0.028571429	3.257142857	3.228571429	3.257142857	3.228571429	0.828571429
184	Kyre	Yes	50	Y2K1 Y2	2	1	0.245098039	Exterior	0	0	0	0.15015873	0.000634921	0.001904762	0.008888889	0	0.000634921	0.000952381	0	0	0	0.002539683	0.165714286	0.163174603	0.165714286	0.163174603	0.15968254	0.000952381	0.150793651	0.008888889	0	0	0	0.53968254	0.031746032	0.031746032	0.317460317	0	0.031746032	0.031746032	0	0	0	0.031746032	1.015873016	0.984126984	1.015873016	0.984126984	0.888888889
187	Kyre	Yes	50	Y2K2 Y2	2	1	0.304878049	Exterior	0.027714286	0	0	0.465142857	0.003428571	0.012857143	0.004285714	0.006	0	0.034	0	0.008285714	0	0.026285714	0.560285714	0.534	0.588	0.561714286	0.487142856	0.034	0.468571428	0.010285714	0.028571429	0	0	1.828571429	0.085714286	0.228571429	0.228571429	0.085714286	0	1	0	0.114285714	0	0.028571429	3.6	3.571428571	3.628571429	3.6	2.22857143
89	Brown	Yes	50	Yellow Y1	1	1	0.258064516	Exterior	0.994	NA	NA	NA	NA	NA	NA	NA	NA	NA	NA	NA	NA	NA	0.4238	0.4238	1.4179	1.4179	NA	NA	NA	NA	1.3095	#N/A	#N/A	0.4762	0.119	0	0	0	0.119	0	0	0	#N/A	#N/A	0.7142	0.7142	2.0237	2.0237	0.5952
2	Hogan	No	0	40 acres Y1	1	2	0.237717908	Exterior	0.0276	NA	NA	NA	NA	NA	NA	NA	NA	NA	NA	NA	NA	NA	0.0917	0.0917	0.1193	0.1193	NA	NA	NA	NA	0.0476	#N/A	#N/A	0.4762	0.0476	0.0476	0	0	0	0.0238	0	0	#N/A	#N/A	0.5952	0.5952	0.6428	0.6428	0.5238
5	Moss	Yes	50	Barn Pen Y1	1	2	0.195822454	Exterior	0.031	NA	NA	NA	NA	NA	NA	NA	NA	NA	NA	NA	NA	NA	0.066	0.066	0.0969	0.0969	NA	NA	NA	NA	0.1905	#N/A	#N/A	0.3333	0	0.1905	0	0.0238	0	0.0476	0	0.0238	#N/A	#N/A	0.619	0.619	0.8095	0.8095	0.3571
8	Brown	Yes	43.75	Big Pen Y1	1	2	0.266963293	Exterior	0.0314	NA	NA	NA	NA	NA	NA	NA	NA	NA	NA	NA	NA	NA	0.1281	0.1281	0.1595	0.1595	NA	NA	NA	NA	0.0952	#N/A	#N/A	1.4048	0.1905	0.3333	0	0	0	0	0	0.0238	#N/A	#N/A	1.9524	1.9524	2.0476	2.0476	1.5953
10	Moss	Yes	50	Big Wood Y1	1	2	0.392798691	Exterior	0.0088	NA	NA	NA	NA	NA	NA	NA	NA	NA	NA	NA	NA	NA	0.1855	0.1855	0.1943	0.1943	NA	NA	NA	NA	0.0238	#N/A	#N/A	2	0.1667	0.2857	0	0.1667	0.0238	0	0	0.0238	#N/A	#N/A	2.6667	2.6667	2.6905	2.6905	2.3334
13	Hogan	Yes	50	Birchy Bank Y1	1	2	0.279017857	Exterior	0.3519	NA	NA	NA	NA	NA	NA	NA	NA	NA	NA	NA	NA	NA	0.0481	0.0481	0.4	0.4	NA	NA	NA	NA	0.6429	#N/A	#N/A	0.1905	0.0238	0.0714	0.0238	0	0.0238	0	0	0	#N/A	#N/A	0.3333	0.3333	0.9762	0.9762	0.2381
16	Brown	Yes	50	Black Y1	1	2	0.551724138	Exterior	0.0057	NA	NA	NA	NA	NA	NA	NA	NA	NA	NA	NA	NA	NA	0.0402	0.0402	0.046	0.046	NA	NA	NA	NA	0.0476	#N/A	#N/A	0.1667	0	0.1667	0	0	0	0.0952	0.0238	0	#N/A	#N/A	0.4524	0.4524	0.5	0.5	0.1905
18	Loddington	No	0	Boundary Y1	1	2	0.184672207	Exterior	0.0664	NA	NA	NA	NA	NA	NA	NA	NA	NA	NA	NA	NA	NA	0.1221	0.1221	0.1886	0.1886	NA	NA	NA	NA	0.3333	#N/A	#N/A	1.119	0.119	0	0	0	0.0238	0.0238	0	0	#N/A	#N/A	1.2856	1.2856	1.6189	1.6189	1.238
92	Loddington	No	0	Boundary Y2	2	2	0.184672207	Exterior	0.008571429	0	0	0.082857143	0.006349206	0	0	0	0.002222222	0.006349206	0	0	0	0	0.097777778	0.097777778	0.106349206	0.106349206	0.089206349	0.006349206	0.089206349	0	0.095238095	0	0	0.634920635	0.126984127	0	0	0	0.031746032	0.063492063	0	0	0	0	0.857142857	0.857142857	0.952380952	0.952380952	0.761904762
20	Finney	Yes	100	Dick's Pen Y1	1	2	0.072916667	Exterior	0.0067	NA	NA	NA	NA	NA	NA	NA	NA	NA	NA	NA	NA	NA	0.5658	0.5658	0.5725	0.5725	NA	NA	NA	NA	0.0833	#N/A	#N/A	2.5	0.0278	3.4444	0.3056	0.0278	0	0.0556	0	0	#N/A	#N/A	6.3612	6.3612	6.4445	6.4445	2.8612
23	Hogan	No	0	Extraction Route Y1	1	2	0.085038834	Exterior	0.0016	NA	NA	NA	NA	NA	NA	NA	NA	NA	NA	NA	NA	NA	0.0016	0.0016	0.0031	0.0031	NA	NA	NA	NA	0.026	#N/A	#N/A	0.4675	0.1299	0	0	0.026	0	0	0.026	0	#N/A	#N/A	0.6494	0.6494	0.6754	0.6754	0.6494
95	Legge	No	0	Farm House Y2	2	2	0.195121951	Exterior	0.007428571	0	0	0.018571429	0	0	0	0	0	0	0	0	0	0	0.018571429	0.018571429	0.026	0.026	0.018571429	0	0.018571429	0	0.057142857	0	0	0.257142857	0	0	0	0	0	0	0	0	0	0	0.257142857	0.257142857	0.314285714	0.314285714	0.257142857
26	Hogan	Yes	40	Farm Pen Y1	1	2	0.101317123	Exterior	0.2345	NA	NA	NA	NA	NA	NA	NA	NA	NA	NA	NA	NA	NA	0.4117	0.4117	0.6462	0.6462	NA	NA	NA	NA	0.3377	#N/A	#N/A	2.5714	0	0.3377	0.026	0.0779	0	0.026	0.026	0	#N/A	#N/A	3.065	3.065	3.4027	3.4027	2.7013
29	Thornbury	Yes	50	Ganderland 1 Y1	1	2	0.731707317	Exterior	0.0028	NA	NA	NA	NA	NA	NA	NA	NA	NA	NA	NA	NA	NA	0.0988	0.0988	0.1015	0.1015	NA	NA	NA	NA	0.025	#N/A	#N/A	0.75	0	0.1	0	0	0	0.025	0	0	#N/A	#N/A	0.875	0.875	0.9	0.9	0.75
32	Hogan	Yes	18.18	Hopes Hill Coppice Y1	1	2	0.244934313	Exterior	0.1257	NA	NA	NA	NA	NA	NA	NA	NA	NA	NA	NA	NA	NA	0.3246	0.3246	0.4503	0.4503	NA	NA	NA	NA	0.1714	#N/A	#N/A	2.0286	0	0.2286	0	0	0.0857	0.1429	0	0	#N/A	#N/A	2.4858	2.4858	2.6572	2.6572	2.0286
35	Mason	Yes	50	Island Coppice Y1	1	2	0.053304904	Exterior	0.1202	NA	NA	NA	NA	NA	NA	NA	NA	NA	NA	NA	NA	NA	0.3367	0.3367	0.4569	0.4569	NA	NA	NA	NA	0.1667	#N/A	#N/A	2.381	0.0238	0.3571	0.0476	0	0.0476	0.0952	0	0	#N/A	#N/A	2.9523	2.9523	3.119	3.119	2.4524
38	Loddington	No	0	King's coppice Y1	1	2	0.252525253	Exterior	0.0104	NA	NA	NA	NA	NA	NA	NA	NA	NA	NA	NA	NA	NA	0.1271	0.1271	0.1375	0.1375	NA	NA	NA	NA	0.0357	#N/A	#N/A	0.8214	0	0.0357	0	0.0357	0	0.0357	0.0357	0.0714	#N/A	#N/A	1.0356	1.0356	1.0713	1.0713	0.8928
98	Loddington	No	0	Kings Y2	2	2	0.252525253	Exterior	0.007936508	0	0	0.406349206	0.01015873	0	0	0.008888889	0	0.008571429	0	0.005079365	0	0	0.439047619	0.439047619	0.446984127	0.446984127	0.43047619	0.008571429	0.416507936	0.008888889	0.095238095	0	0	2.666666667	0.063492063	0	0	0.095238095	0	0.222222222	0	0.063492063	0	0	3.111111111	3.111111111	3.206349206	3.206349206	2.825396825
101	Loddington	Yes	50	Laund Wood Y2	2	2	0.127741111	Exterior	0.000634921	0	0.004126984	0.119365079	0.006031746	0	0	0.005079365	0.007936508	0.005079365	0	0	0	0	0.143492063	0.143492063	0.148253968	0.144126984	0.13047619	0.005079365	0.125396825	0.005079365	0	0	0.031746032	0.634920635	0.126984127	0	0	0.063492063	0.126984127	0.095238095	0	0	0	0	1.047619048	1.047619048	1.079365079	1.047619048	0.825396825
40	Loddington	No	0	Launde Pen Y1	1	2	0.127741111	Exterior	0.1583	NA	NA	NA	NA	NA	NA	NA	NA	NA	NA	NA	NA	NA	0.1652	0.1652	0.3236	0.3236	NA	NA	NA	NA	0.0952	#N/A	#N/A	1.381	0.119	0.119	0	0.0238	0.0238	0	0.0238	0.0952	#N/A	#N/A	1.7856	1.7856	1.8808	1.8808	1.5476
42	Legge	No	0	Legge 1st Pen Y1	1	2	0.337268128	Exterior	0.0647	NA	NA	NA	NA	NA	NA	NA	NA	NA	NA	NA	NA	NA	0.3169	0.3169	0.3816	0.3816	NA	NA	NA	NA	0.1633	#N/A	#N/A	1.7551	0.0204	0.0204	0	0.0204	0	0.0612	0	0	#N/A	#N/A	1.8775	1.8775	2.0408	2.0408	1.7959
45	Legge	No	0	Legge 2nd Pen Y1	1	2	0.390243902	Exterior	0.0552	NA	NA	NA	NA	NA	NA	NA	NA	NA	NA	NA	NA	NA	0.3217	0.3217	0.3769	0.3769	NA	NA	NA	NA	0.119	#N/A	#N/A	1	0.119	0.2143	0	0	0	0	0	0	#N/A	#N/A	1.3333	1.3333	1.4523	1.4523	1.119
48	Lewis	No	0	Lewis 1st Y1	1	2	0.189328744	Exterior	0.2129	NA	NA	NA	NA	NA	NA	NA	NA	NA	NA	NA	NA	NA	0.1505	0.1505	0.3633	0.3633	NA	NA	NA	NA	0.4286	#N/A	#N/A	1.0238	0.0714	0	0	0	0	0.0476	0.0238	0	#N/A	#N/A	1.1666	1.1666	1.5952	1.5952	1.119
51	Lewis	No	0	Lewis 2nd Y1	1	2	0.437956204	Exterior	0.9245	NA	NA	NA	NA	NA	NA	NA	NA	NA	NA	NA	NA	NA	0.3402	0.3402	1.2648	1.2648	NA	NA	NA	NA	1.7381	#N/A	#N/A	1.6429	0.119	0.4286	0	0	0	0.0476	0	0.0238	#N/A	#N/A	2.2619	2.2619	4	4	1.7619
104	Lower Hope	No	0	LH1 Y2	2	2	0.347101701	Exterior	0.00575	0	0	0.12075	0	0	0	0.00775	0.00125	0.003	0	0	0	0	0.13275	0.13275	0.1385	0.1385	0.1285	0.003	0.12075	0.00775	0.025	0	0	0.525	0	0	0	0.1	0.05	0.1	0	0	0	0	0.775	0.775	0.8	0.8	0.625
107	Lower Hope	No	0	LH2 Y2	2	2	0.208811861	Exterior	0.00575	0	0	0.41925	0.05925	0.0105	0	5.00E-04	0	0	0	0	0	0	0.4895	0.4895	0.49525	0.49525	0.479	0	0.4785	5.00E-04	0.075	0	0	1.225	0.2	0.125	0	0.025	0	0	0	0	0	0	1.575	1.575	1.65	1.65	1.45
110	Lower Hope	No	0	LH4 Y2	2	2	0.277161863	Exterior	0.0035	0	0.02475	0.0595	0	0.004	0	0	5.00E-04	0	0	0	0	0	0.064	0.064	0.09225	0.0675	0.0595	0	0.0595	0	0.025	0	0.025	0.4	0	0.125	0	0	0.025	0	0	0	0	0	0.55	0.55	0.6	0.575	0.4
113	Lower Hope	No	0	LH5 Y2	2	2	0.132625995	Exterior	0.009	0.00175	0.00125	0.10275	0.0165	0	0	0	0	0	0	0	0	0	0.11925	0.11925	0.13125	0.12825	0.11925	0	0.11925	0	0.05	0.025	0.025	0.4	0.05	0	0	0	0	0	0	0	0	0	0.45	0.45	0.55	0.5	0.45
54	Lower Hope	No	0	Lower Hope 1st Pen Y1	1	2	0.170321482	Exterior	0.0036	NA	NA	NA	NA	NA	NA	NA	NA	NA	NA	NA	NA	NA	0.4412	0.4412	0.4448	0.4448	NA	NA	NA	NA	0.0476	#N/A	#N/A	2.7143	0.1429	0.0476	0	0	0	0.0238	0	0	#N/A	#N/A	2.9286	2.9286	2.9762	2.9762	2.8572
57	Hogan	Yes	40	Lower Pool Coppice Y1	1	2	0.146327188	Exterior	0.0955	NA	NA	NA	NA	NA	NA	NA	NA	NA	NA	NA	NA	NA	0.0486	0.0486	0.144	0.144	NA	NA	NA	NA	0.5476	#N/A	#N/A	0.0952	0	0	0	0	0	0	0	0.0238	#N/A	#N/A	0.119	0.119	0.6666	0.6666	0.0952
60	Mason	Yes	50	Mason Old Pen Y1	1	2	0.304878049	Exterior	0.7792	NA	NA	NA	NA	NA	NA	NA	NA	NA	NA	NA	NA	NA	0.054	0.054	0.8332	0.8332	NA	NA	NA	NA	0.9351	#N/A	#N/A	0.3117	0.0519	0.0519	0	0.026	0.1299	0.026	0	0	#N/A	#N/A	0.5974	0.5974	1.5325	1.5325	0.3896
116	Mark Beaumont	Yes	50	MB1 Y2	2	2	0.247729149	Exterior	0.004571429	0.014	0	0.111142857	0.037142857	0.004	0	0	0	0	0.005714286	0	0	0	0.158	0.158	0.176571429	0.162571429	0.148285714	0.005714286	0.148285714	0	0.057142857	0.171428571	0	1.371428571	0.085714286	0.028571429	0	0	0	0	0.057142857	0	0	0	1.542857143	1.542857143	1.771428571	1.6	1.514285714
119	Mark Beaumont	Yes	50	MB2 Y2	2	2	0.066622252	Exterior	0.001142857	0	0.025428571	0.002571429	0.001714286	0.003428571	0	0.007714286	0.002857143	0.002285714	0.003142857	0	0	0	0.023714286	0.023714286	0.050285714	0.024857143	0.012000001	0.005428571	0.004285715	0.007714286	0.028571429	0	0.142857143	0.085714286	0.057142857	0.028571429	0	0.371428571	0.057142857	0.028571429	0.028571429	0	0	0	0.657142857	0.657142857	0.828571429	0.685714286	0.542857143
122	Mark Beaumont	Yes	50	MB3 Y2	2	2	0.021561018	Exterior	0.063492063	0	0.027301587	0.020634921	0.014603175	0.002539683	0.00031746	0	0.005714286	0	0.002222222	0	0.001904762	0	0.047936508	0.046031746	0.138730159	0.10952381	0.035555556	0.002222222	0.035238096	0.00031746	0.253968254	0	0.031746032	0.253968254	0.158730159	0.063492063	0.031746032	0	0.063492063	0	0.031746032	0	0.031746032	0	0.634920635	0.603174603	0.920634921	0.857142857	0.476190477
125	Mark Beaumont	Yes	50	MB4 Y2	2	2	0.19379845	Exterior	0.019142857	0	0.066571429	0.162857143	0.457142857	0	0	0	0	0	0	0	0	0	0.62	0.62	0.705714286	0.639142857	0.62	0	0.62	0	0.142857143	0	0.028571429	1.057142857	1.4	0	0	0	0	0	0	0	0	0	2.457142857	2.457142857	2.628571429	2.6	2.457142857
63	Thornbury	Yes	50	Mill Pen Y1	1	2	0.534591195	Exterior	0.0431	NA	NA	NA	NA	NA	NA	NA	NA	NA	NA	NA	NA	NA	0.932	0.932	0.9751	0.9751	NA	NA	NA	NA	0.1714	#N/A	#N/A	6.2857	0.1714	0.3143	0.1143	0.2286	0.0571	0	0	0	#N/A	#N/A	7.1714	7.1714	7.3428	7.3428	6.8
128	Malcolm Morris	Yes	50	MM1 Y2	2	2	0.501253133	Exterior	0	0.000357143	0.009642857	0.019642857	0	0	0	0	0.002142857	0.000714286	0	0	0	0	0.0225	0.0225	0.0325	0.0225	0.019642857	0.000714286	0.019642857	0	0	0.035714286	0.035714286	0.321428571	0	0	0	0	0.035714286	0.035714286	0	0	0	0	0.392857143	0.392857143	0.464285714	0.392857143	0.321428571
131	Malcolm Morris	Yes	50	MM2 Y2	2	2	0.09909166	Exterior	0	0.001142857	0	0.022857143	0.002	0	0	0.006857143	0	0	0	0	0	0	0.031714286	0.031714286	0.032857143	0.031714286	0.031714286	0	0.024857143	0.006857143	0	0.028571429	0	0.085714286	0.057142857	0	0	0.142857143	0	0	0	0	0	0	0.285714286	0.285714286	0.314285714	0.285714286	0.285714286
134	Malcolm Morris	Yes	50	MM3 Y2	2	2	0.416666667	Exterior	0.014	0.001142857	0	0.000571429	0.000571429	0	0	0	0	0	0	0	0	0	0.001142857	0.001142857	0.016285714	0.015142857	0.001142858	0	0.001142858	0	0.142857143	0.028571429	0	0.028571429	0.085714286	0	0	0	0	0	0	0	0	0	0.114285714	0.114285714	0.285714286	0.257142857	0.114285715
66	Finney	Yes	50	New Pen Y1	1	2	0.194805195	Exterior	0.0122	NA	NA	NA	NA	NA	NA	NA	NA	NA	NA	NA	NA	NA	0.1309	0.1309	0.1431	0.1431	NA	NA	NA	NA	0.0938	#N/A	#N/A	1.5313	0	0.0938	0	0	0	0	0	0	#N/A	#N/A	1.6251	1.6251	1.7189	1.7189	1.5313
69	Hogan	No	0	Old Pen Y1	1	2	0.205128205	Exterior	0.0436	NA	NA	NA	NA	NA	NA	NA	NA	NA	NA	NA	NA	NA	0.2974	0.2974	0.341	0.341	NA	NA	NA	NA	0.1039	#N/A	#N/A	1.4026	0.1299	0.1039	0.026	0.1818	0.026	0.0519	0	0	#N/A	#N/A	1.9221	1.9221	2.026	2.026	1.7403
72	Moss	Yes	50	Orchard Pen Y1	1	2	0.287769784	Exterior	0.0083	NA	NA	NA	NA	NA	NA	NA	NA	NA	NA	NA	NA	NA	0.3374	0.3374	0.3457	0.3457	NA	NA	NA	NA	0.0476	#N/A	#N/A	3.3095	0.0714	0.1667	0.0238	0	0.0238	0.0476	0.0714	0	#N/A	#N/A	3.7142	3.7142	3.7618	3.7618	3.4761
137	Loddington	No	0	Osier Bed Y2	2	2	0.16	Exterior	0.004285714	0	0	0.111071429	0	0.005714286	0	0.009642857	0	0.003571429	0	0.000714286	0	0	0.130714286	0.130714286	0.135	0.135	0.121428572	0.003571429	0.111071429	0.009642857	0.035714286	0	0	1.107142857	0	0.071428571	0	0.107142857	0	0.071428571	0	0.035714286	0	0	1.392857143	1.392857143	1.428571429	1.428571429	1.214285714
75	Loddington	Yes	50	Park Y1	1	2	0.1179941	Exterior	0.1179	NA	NA	NA	NA	NA	NA	NA	NA	NA	NA	NA	NA	NA	0.1343	0.1343	0.2521	0.2521	NA	NA	NA	NA	0.0238	#N/A	#N/A	0.9286	0	0	0.0476	0	0	0	0	0.0238	#N/A	#N/A	1	1	1.0238	1.0238	0.9762
140	Loddington	Yes	50	Park Y2	2	2	0.1179941	Exterior	0	0	0	0.018928571	0	0	0	0	0.0025	0	0	0	0	0	0.021428571	0.021428571	0.021428571	0.021428571	0.018928571	0	0.018928571	0	0	0	0	0.107142857	0	0	0	0	0.071428571	0	0	0	0	0	0.178571429	0.178571429	0.178571429	0.178571429	0.107142857
78	Hogan	No	0	Pool Down Y1	1	2	0.131061599	Exterior	0.0584	NA	NA	NA	NA	NA	NA	NA	NA	NA	NA	NA	NA	NA	0.2779	0.2779	0.3364	0.3364	NA	NA	NA	NA	0.1818	#N/A	#N/A	0.4416	0.3117	0.1558	0	0.0519	0	0	0.026	0.026	#N/A	#N/A	1.013	1.013	1.1948	1.1948	0.8312
81	Mason	Yes	50	Poolwood Pen Y1	1	2	0.12254902	Exterior	0.0514	NA	NA	NA	NA	NA	NA	NA	NA	NA	NA	NA	NA	NA	0.1619	0.1619	0.2133	0.2133	NA	NA	NA	NA	0.0714	#N/A	#N/A	0.8095	0.119	0.2143	0	0.119	0.381	0.119	0	0	#N/A	#N/A	1.7618	1.7618	1.8332	1.8332	1.0475
143	Legge	No	0	Track Y2	2	2	0.292682927	Exterior	0.037714286	0	0.018285714	0.069142857	0.013714286	0.004857143	0.000285714	0	0	0.008285714	0	0.000571429	0	0	0.096857143	0.096857143	0.152857143	0.134571429	0.083714286	0.008285714	0.082857143	0.000285714	0.114285714	0	0.085714286	0.6	0.571428571	0.142857143	0.028571429	0	0	0.228571429	0	0.028571429	0	0	1.6	1.6	1.8	1.714285714	1.2
84	Hogan	Yes	33.33	Tunnels Y1	1	2	0.185414091	Exterior	0.1101	NA	NA	NA	NA	NA	NA	NA	NA	NA	NA	NA	NA	NA	0.1101	0.1101	0.2203	0.2203	NA	NA	NA	NA	0.3117	#N/A	#N/A	0.4156	0.026	0.1039	0	0.026	0	0.1558	0	0	#N/A	#N/A	0.7273	0.7273	1.039	1.039	0.4676
87	Finney	Yes	50	Vallets Y1	1	2	0.077760498	Exterior	0.0041	NA	NA	NA	NA	NA	NA	NA	NA	NA	NA	NA	NA	NA	0.4211	0.4211	0.4252	0.4252	NA	NA	NA	NA	0.0455	#N/A	#N/A	1.3182	0	1.25	0	0.0682	0.0227	0.0682	0	0.0227	#N/A	#N/A	2.75	2.75	2.7955	2.7955	1.3864
146	Whitbourne	No	0	Wb1 Y2	2	2	0.324014071	Exterior	0.012	0	0.055666667	0.352	0	0	0	0	0	0.002	0	0	0	0	0.354	0.354	0.421666667	0.366	0.352	0.002	0.352	0	0.033333333	0	0.033333333	1.1	0	0	0	0	0	0.033333333	0	0	0	0	1.133333333	1.133333333	1.2	1.166666667	1.1
149	Whitbourne	No	0	Wb3 Y2	2	2	0.344029524	Exterior	0.016	0	0	0.00225	0	0.0015	0.002	0.00075	0.00125	0	0	0	0	0	0.00775	0.00775	0.02375	0.02375	0.005	0	0.00225	0.00275	0.075	0	0	0.15	0	0.05	0.075	0.025	0.075	0	0	0	0	0	0.375	0.375	0.45	0.45	0.25
152	Whitbourne	No	0	Wb4 Y2	2	2	0.429922614	Exterior	0.003714286	0.000285714	0	0.002	0	0	0	0.009142857	0	0.016285714	0	0	0	0	0.027428571	0.027428571	0.031428571	0.031142857	0.011142857	0.016285714	0.002	0.009142857	0.028571429	0.028571429	0	0.028571429	0	0	0	0.142857143	0	0.114285714	0	0	0	0	0.285714286	0.285714286	0.342857143	0.314285714	0.171428572
155	Whitbourne	No	0	Wb5 Y2	2	2	0.454211476	Exterior	0.006285714	0.004285714	0	0.165142857	0.000285714	0.000285714	0	0.000571429	0.003714286	0.000857143	0	0	0	0	0.170857143	0.170857143	0.181428571	0.177142857	0.166	0.000857143	0.165428571	0.000571429	0.057142857	0.057142857	0	0.971428571	0.028571429	0.057142857	0	0	0.142857143	0.028571429	0	0	0	0	1.228571429	1.228571429	1.342857143	1.285714286	1
158	Whitbourne	No	0	Wb7 Y2	2	2	0.30684259	Exterior	0.002	0.002666667	0	0.118666667	0	0	0	0	0.001	0.002333333	0	0	0	0	0.122	0.122	0.126666667	0.124	0.118666667	0.002333333	0.118666667	0	0.033333333	0.033333333	0	0.433333333	0	0	0	0	0.033333333	0.066666667	0	0	0	0	0.533333333	0.533333333	0.6	0.566666667	0.433333333
161	Thornbury	Yes	50	Y2 New Y2	2	2	0.550314465	Exterior	0.009285714	0	0	0.212142857	0	0	0	0.001428571	0	0	0	0	0	0	0.213571429	0.213571429	0.222857143	0.222857143	0.213571428	0	0.212142857	0.001428571	0.071428571	0	0	3.214285714	0	0	0	0.071428571	0	0	0	0	0	0	3.285714286	3.285714286	3.357142857	3.357142857	3.285714285
164	Thornbury	Yes	50	Y2 Old Y2	2	2	0.609756098	Exterior	0.003571429	0.002857143	0	0.133571429	0.006785714	0.004642857	0.002857143	0.013214286	0	0.0075	0	0.006428571	0	0	0.175	0.175	0.181428571	0.178571429	0.162857143	0.0075	0.140357143	0.016071429	0.035714286	0.071428571	0	1.607142857	0.142857143	0.071428571	0.107142857	0.214285714	0	0.071428571	0	0.142857143	0	0	2.357142857	2.357142857	2.464285714	2.392857143	2.071428571
167	Brown	Yes	50	Y2Br1 Y2	2	2	0.239154616	Exterior	0.005142857	0.001714286	0	0.015428571	0.018857143	0.001714286	0	0	0.000285714	0	0	0	0	0	0.036285714	0.036285714	0.043142857	0.041428571	0.034285714	0	0.034285714	0	0.057142857	0.028571429	0	0.228571429	0.057142857	0.057142857	0	0	0.028571429	0	0	0	0	0	0.371428571	0.371428571	0.457142857	0.428571429	0.285714286
170	Brown	Yes	50	Y2Br2 Y2	2	2	0.258064516	Exterior	0.014642857	0	0.029642857	0.017857143	0.002142857	0	0	0.000357143	0	0.004642857	0.003214286	0	0	0	0.028214286	0.028214286	0.0725	0.042857143	0.020357143	0.007857143	0.02	0.000357143	0.142857143	0	0.107142857	0.321428571	0.071428571	0	0	0.035714286	0	0.142857143	0.035714286	0	0	0	0.607142857	0.607142857	0.857142857	0.75	0.464285714
173	Brown	Yes	50	Y2Br3 Y2	2	2	0.413793103	Exterior	0.042	0	0	0	0	0.001714286	0	0.019142857	0	0	0	0	0	0	0.020857143	0.020857143	0.062857143	0.062857143	0.019142857	0	0	0.019142857	0.085714286	0	0	0	0	0.028571429	0	0.285714286	0	0	0	0	0	0	0.314285714	0.314285714	0.4	0.4	0.285714286
176	Finney	Yes	50	Y2Fn1 Y2	2	2	0.229166667	Exterior	0.108	0.000571429	0.016571429	0.058	0.007714286	0.004	0	0	0	0.005142857	0	0	0	0	0.074857143	0.074857143	0.2	0.182857143	0.065714286	0.005142857	0.065714286	0	0.142857143	0.028571429	0.028571429	0.428571429	0.085714286	0.085714286	0	0	0	0.142857143	0	0	0	0	0.742857143	0.742857143	0.942857143	0.885714286	0.514285715
179	Finney	Yes	50	Y2Fn2 Y2	2	2	0.34214619	Exterior	0.058571429	0	0	0.146571429	0.016857143	0.007714286	0	0	0	0.001142857	0	0.000857143	0	0	0.173142857	0.173142857	0.231714286	0.231714286	0.164285715	0.001142857	0.163428572	0	0.257142857	0	0	0.628571429	0.142857143	0.228571429	0	0	0	0.028571429	0	0.028571429	0	0	1.057142857	1.057142857	1.314285714	1.314285714	0.771428572
182	Finney	Yes	50	Y2Fn3 Y2	2	2	0.151515152	Exterior	0.098571429	0	0	0.122857143	0.003928571	0	0	0	0.000714286	0	0	0	0	0	0.1275	0.1275	0.226071429	0.226071429	0.126785714	0	0.126785714	0	0.25	0	0	1	0.071428571	0	0	0	0.035714286	0	0	0	0	0	1.107142857	1.107142857	1.357142857	1.357142857	1.071428571
185	Kyre	Yes	50	Y2K1 Y2	2	2	0.245098039	Exterior	0.038571429	0.004571429	0	0.011428571	0	0.007428571	0	0.001142857	0.000285714	0.014571429	0	0	0	0	0.034857143	0.034857143	0.078	0.073428571	0.012571428	0.014571429	0.011428571	0.001142857	0.114285714	0.114285714	0	0.085714286	0	0.142857143	0	0.028571429	0.028571429	0.285714286	0	0	0	0	0.571428571	0.571428571	0.8	0.685714286	0.114285715
188	Kyre	Yes	50	Y2K2 Y2	2	2	0.304878049	Exterior	0.011071429	0.002142857	0.011428571	0.016428571	0.002142857	0	0	0.006785714	0	0.025	0.000714286	0	0	0	0.051071429	0.051071429	0.075714286	0.062142857	0.025357142	0.025714286	0.018571428	0.006785714	0.142857143	0.035714286	0.071428571	0.214285714	0.142857143	0	0	0.071428571	0	0.464285714	0.035714286	0.035714286	0	0	0.964285714	0.964285714	1.214285714	1.107142857	0.464285714
90	Brown	Yes	50	Yellow Y1	1	2	0.258064516	Exterior	0.0314	NA	NA	NA	NA	NA	NA	NA	NA	NA	NA	NA	NA	NA	0.111	0.111	0.1424	0.1424	NA	NA	NA	NA	0.0952	#N/A	#N/A	1.0714	0	0.4048	0.0238	0.0238	0	0.0238	0.0238	0.0238	#N/A	#N/A	1.5952	1.5952	1.6904	1.6904	1.1428
3	Hogan	No	0	40 acres Y1	1	3	0.237717908	Exterior	0.0879	NA	NA	NA	NA	NA	NA	NA	NA	NA	NA	NA	NA	NA	0.0369	0.0369	0.1248	0.1248	NA	NA	NA	NA	0.0714	#N/A	#N/A	0.1905	0.0714	0	0	0.0238	0	0	0	0	#N/A	#N/A	0.2857	0.2857	0.3571	0.3571	0.2857
6	Moss	Yes	50	Barn Pen Y1	1	3	0.195822454	Exterior	0.051	NA	NA	NA	NA	NA	NA	NA	NA	NA	NA	NA	NA	NA	0.0164	0.0164	0.0674	0.0674	NA	NA	NA	NA	0.0238	#N/A	#N/A	0.1667	0	0.0476	0.0238	0	0	0	0	0.119	#N/A	#N/A	0.3571	0.3571	0.3809	0.3809	0.1905
11	Moss	Yes	50	Big Wood Y1	1	3	0.392798691	Exterior	0.0264	NA	NA	NA	NA	NA	NA	NA	NA	NA	NA	NA	NA	NA	0.0679	0.0679	0.0943	0.0943	NA	NA	NA	NA	0.0714	#N/A	#N/A	0.5238	0.0476	0	0	0.0476	0.1429	0	0	0.0952	#N/A	#N/A	0.8571	0.8571	0.9285	0.9285	0.619
14	Hogan	Yes	50	Birchy Bank Y1	1	3	0.279017857	Exterior	0.0263	NA	NA	NA	NA	NA	NA	NA	NA	NA	NA	NA	NA	NA	0.0311	0.0311	0.0574	0.0574	NA	NA	NA	NA	0.1143	#N/A	#N/A	0.1143	0.0571	0	0	0	0	0	0.1143	0	#N/A	#N/A	0.2857	0.2857	0.4	0.4	0.2857
93	Loddington	No	0	Boundary Y2	2	3	0.092336103	Exterior	0.01	0	0	0.041714286	0.001142857	0.002857143	0	0	0.002285714	0	0	0.001714286	0.001428571	0	0.051142857	0.049714286	0.061142857	0.059714286	0.044571429	0	0.042857143	0	0.114285714	0	0	0.542857143	0.028571429	0.057142857	0	0	0	0	0	0.028571429	0.028571429	0	0.685714286	0.657142857	0.8	0.771428571	0.571428572
21	Finney	Yes	100	Dick's Pen Y1	1	3	0.072916667	Exterior	0.0169	NA	NA	NA	NA	NA	NA	NA	NA	NA	NA	NA	NA	NA	0.0814	0.0814	0.0983	0.0983	NA	NA	NA	NA	0.0952	#N/A	#N/A	0.619	0.0238	0.1429	0	0.0238	0.0238	0.0476	0.0238	0.0238	#N/A	#N/A	0.9285	0.9285	1.0237	1.0237	0.6904
24	Hogan	No	0	Extraction Route Y1	1	3	0.085038834	Exterior	0	NA	NA	NA	NA	NA	NA	NA	NA	NA	NA	NA	NA	NA	0.0143	0.0143	0.0143	0.0143	NA	NA	NA	NA	0	#N/A	#N/A	0.1429	0	0	0	0	0	0	0	0	#N/A	#N/A	0.1429	0.1429	0.1429	0.1429	0.1429
96	Legge	No	0	Farm House Y2	2	3	0.292682927	Exterior	0.001142857	0	0	0.021428571	0.000857143	0.000571429	0	0	0	0.002857143	0	0	0	0	0.025714286	0.025714286	0.026857143	0.026857143	0.022285714	0.002857143	0.022285714	0	0	0	0	0.514285714	0.085714286	0.057142857	0	0	0.085714286	0.028571429	0	0	0	0	0.771428571	0.771428571	0.771428571	0.771428571	0.6
27	Hogan	Yes	40	Farm Pen Y1	1	3	0.101317123	Exterior	0.0486	NA	NA	NA	NA	NA	NA	NA	NA	NA	NA	NA	NA	NA	0.0394	0.0394	0.088	0.088	NA	NA	NA	NA	0.1429	#N/A	#N/A	0.4286	0	0	0	0.0286	0	0	0.0571	0	#N/A	#N/A	0.5143	0.5143	0.6572	0.6572	0.5143
30	Thornbury	Yes	50	Ganderland 1 Y1	1	3	0.731707317	Exterior	0.1174	NA	NA	NA	NA	NA	NA	NA	NA	NA	NA	NA	NA	NA	0.0633	0.0633	0.1807	0.1807	NA	NA	NA	NA	0.3571	#N/A	#N/A	0.6667	0	0.0238	0.0238	0	0.0238	0	0	0	#N/A	#N/A	0.7381	0.7381	1.0952	1.0952	0.6905
33	Hogan	Yes	18.18	Hopes Hill Coppice Y1	1	3	0.244934313	Exterior	0.0255	NA	NA	NA	NA	NA	NA	NA	NA	NA	NA	NA	NA	NA	0.0793	0.0793	0.1048	0.1048	NA	NA	NA	NA	0.0476	#N/A	#N/A	0.5952	0.0238	0.2381	0.0238	0.0714	0.0714	0.0238	0	0	#N/A	#N/A	1.0475	1.0475	1.0951	1.0951	0.7142
36	Mason	Yes	50	Island Coppice Y1	1	3	0.053304904	Exterior	0.0091	NA	NA	NA	NA	NA	NA	NA	NA	NA	NA	NA	NA	NA	0.0809	0.0809	0.09	0.09	NA	NA	NA	NA	0.0571	#N/A	#N/A	0.4857	0	0.0286	0	0	0.0571	0	0	0	#N/A	#N/A	0.5714	0.5714	0.6285	0.6285	0.4857
99	Loddington	No	0	Kings Y2	2	3	0.084175084	Exterior	0.018571429	0	0.007714286	0.158857143	0.002285714	0.011428571	0	0	0	0.004	0.000571429	0.002285714	0	0	0.179428571	0.179428571	0.205714286	0.198	0.163428571	0.004571429	0.161142857	0	0.028571429	0	0.028571429	1.485714286	0.028571429	0.2	0	0	0	0.085714286	0.028571429	0.028571429	0	0	1.857142857	1.857142857	1.914285714	1.885714286	1.542857144
102	Loddington	Yes	50	Laund Wood Y2	2	3	0.127741111	Exterior	0	0	0	0.128571429	0.000571429	0.000571429	0	0.002	0.002571429	0.007142857	0.005714286	0.001714286	0	0	0.148857143	0.148857143	0.148857143	0.148857143	0.132857144	0.012857143	0.129142858	0.002	0	0	0	1.8	0.028571429	0.028571429	0	0.057142857	0.028571429	0.085714286	0.085714286	0.057142857	0	0	2.171428571	2.171428571	2.171428571	2.171428571	1.971428572
43	Legge	No	0	Legge 1st Pen Y1	1	3	0.337268128	Exterior	0.0255	NA	NA	NA	NA	NA	NA	NA	NA	NA	NA	NA	NA	NA	0.0943	0.0943	0.1198	0.1198	NA	NA	NA	NA	0.1429	#N/A	#N/A	1.1429	0	0.0476	0	0.0238	0	0	0.0476	0	#N/A	#N/A	1.2619	1.2619	1.4048	1.4048	1.2143
46	Legge	No	0	Legge 2nd Pen Y1	1	3	0.390243902	Exterior	0.0326	NA	NA	NA	NA	NA	NA	NA	NA	NA	NA	NA	NA	NA	0.1293	0.1293	0.1619	0.1619	NA	NA	NA	NA	0.1905	#N/A	#N/A	0.3095	0	0	0	0	1.4762	0	0	0	#N/A	#N/A	1.7857	1.7857	1.9762	1.9762	0.3095
49	Lewis	No	0	Lewis 1st Y1	1	3	0.189328744	Exterior	0.0449	NA	NA	NA	NA	NA	NA	NA	NA	NA	NA	NA	NA	NA	0.0163	0.0163	0.0611	0.0611	NA	NA	NA	NA	0.2	#N/A	#N/A	0.2571	0.0286	0.0286	0	0	0	0	0	0	#N/A	#N/A	0.3143	0.3143	0.5143	0.5143	0.2857
52	Lewis	No	0	Lewis 2nd Y1	1	3	0.437956204	Exterior	0.2967	NA	NA	NA	NA	NA	NA	NA	NA	NA	NA	NA	NA	NA	0.215	0.215	0.5117	0.5117	NA	NA	NA	NA	0.4048	#N/A	#N/A	1.881	0.0476	0.119	0	0.0238	0	0	0.0952	0	#N/A	#N/A	2.1666	2.1666	2.5714	2.5714	2.0476
105	Lower Hope	No	0	LH1 Y2	2	3	0.347101701	Exterior	0	0.074166667	0	0.079722222	0.011111111	0.005277778	0	0.005833333	0	0.003888889	0	0	0	0	0.105833333	0.105833333	0.18	0.105833333	0.096666666	0.003888889	0.090833333	0.005833333	0	0.027777778	0	0.972222222	0.277777778	0.055555556	0	0.111111111	0	0.111111111	0	0	0	0	1.527777778	1.527777778	1.555555556	1.527777778	1.361111111
108	Lower Hope	No	0	LH2 Y2	2	3	0.208811861	Exterior	0.00075	0	0.00075	0.1	0.05225	0.01075	0	0	0	0	0	0	0	0	0.163	0.163	0.1645	0.16375	0.15225	0	0.15225	0	0.025	0	0.025	0.9	0.175	0.2	0	0	0	0	0	0	0	0	1.275	1.275	1.325	1.3	1.075
111	Lower Hope	No	0	LH4 Y2	2	3	0.277161863	Exterior	0.0075	0	0.0175	0.013611111	0	0	0	0.001388889	0.001388889	0	0	0	0	0	0.016388889	0.016388889	0.041388889	0.023888889	0.015	0	0.013611111	0.001388889	0.083333333	0	0.055555556	0.222222222	0	0	0	0.027777778	0.027777778	0	0	0	0	0	0.277777778	0.277777778	0.416666667	0.361111111	0.25
114	Lower Hope	No	0	LH5 Y2	2	3	0.132625995	Exterior	0.01975	0	0	0.03225	0.039	0	0	0	0	0	0	0	0.0015	0	0.07275	0.07125	0.0925	0.091	0.07125	0	0.07125	0	0.1	0	0	0.3	0.125	0	0	0	0	0	0	0	0.025	0	0.45	0.425	0.55	0.525	0.425
55	Lower Hope	No	0	Lower Hope 1st Pen Y1	1	3	0.170321482	Exterior	0.0471	NA	NA	NA	NA	NA	NA	NA	NA	NA	NA	NA	NA	NA	0.0864	0.0864	0.1336	0.1336	NA	NA	NA	NA	0.0714	#N/A	#N/A	0.9762	0	0.0714	0.0238	0.0238	0.0238	0	0	0.0238	#N/A	#N/A	1.1428	1.1428	1.2142	1.2142	1.0238
58	Hogan	Yes	40	Lower Pool Coppice Y1	1	3	0.146327188	Exterior	0.0479	NA	NA	NA	NA	NA	NA	NA	NA	NA	NA	NA	NA	NA	0.0481	0.0481	0.096	0.096	NA	NA	NA	NA	0.2619	#N/A	#N/A	0	0	0	0	0	0.0238	0	0.0714	0	#N/A	#N/A	0.0952	0.0952	0.3571	0.3571	0.0714
61	Mason	Yes	50	Mason Old Pen Y1	1	3	0.304878049	Exterior	0	NA	NA	NA	NA	NA	NA	NA	NA	NA	NA	NA	NA	NA	0.009	0.009	0.009	0.009	NA	NA	NA	NA	0	#N/A	#N/A	0.2619	0	0	0	0	0.1667	0.0238	0.0238	0	#N/A	#N/A	0.4762	0.4762	0.4762	0.4762	0.2857
117	Mark Beaumont	Yes	50	MB1 Y2	2	3	0.247729149	Exterior	0.007142857	0.006285714	0	0.104	0.007714286	0	0	0	0	0	0	0	0	0	0.111714286	0.111714286	0.125142857	0.118857143	0.111714286	0	0.111714286	0	0.057142857	0.057142857	0	1.742857143	0.057142857	0	0	0	0	0	0	0	0	0	1.8	1.8	1.914285714	1.857142857	1.8
120	Mark Beaumont	Yes	50	MB2 Y2	2	3	0.066622252	Exterior	0	0	0	0.008857143	0.003142857	0	0	0	0.000571429	0	0.001142857	0	0.001142857	0	0.014857143	0.013714286	0.014857143	0.013714286	0.012	0.001142857	0.012	0	0	0	0	0.085714286	0.085714286	0	0	0	0.028571429	0	0.028571429	0	0.028571429	0	0.257142857	0.228571429	0.257142857	0.228571429	0.200000001
123	Mark Beaumont	Yes	50	MB3 Y2	2	3	0.021561018	Exterior	0.047714286	0.006857143	0	0.028285714	0.012285714	0	0	0	0.001714286	0.001142857	0	0	0	0	0.043428571	0.043428571	0.098	0.091142857	0.040571428	0.001142857	0.040571428	0	0.142857143	0.085714286	0	0.485714286	0.057142857	0	0	0	0.028571429	0.028571429	0	0	0	0	0.6	0.6	0.828571429	0.742857143	0.542857143
126	Mark Beaumont	Yes	50	MB4 Y2	2	3	0.19379845	Exterior	0.009142857	0	0	0.061428571	0.346	0.000285714	0	0	0.02	0	0	0	0	0	0.427714286	0.427714286	0.436857143	0.436857143	0.407428571	0	0.407428571	0	0.057142857	0	0	0.885714286	0.914285714	0.057142857	0	0	0.057142857	0	0	0	0	0	1.914285714	1.914285714	1.971428571	1.971428571	1.8
64	Thornbury	Yes	50	Mill Pen Y1	1	3	0.534591195	Exterior	0.0252	NA	NA	NA	NA	NA	NA	NA	NA	NA	NA	NA	NA	NA	0.0633	0.0633	0.0886	0.0886	NA	NA	NA	NA	0.0952	#N/A	#N/A	0.5238	0	0	0	0	0.0714	0	0	0.0238	#N/A	#N/A	0.619	0.619	0.7142	0.7142	0.5238
129	Malcolm Morris	Yes	50	MM1 Y2	2	3	0.551378446	Exterior	0	0	0	0.010714286	0	0	0	0	0.025	0.007857143	0	0	0.007142857	0	0.050714286	0.043571429	0.050714286	0.043571429	0.010714286	0.007857143	0.010714286	0	0	0	0	0.642857143	0	0	0	0	0.071428571	0.071428571	0	0	0.071428571	0	0.857142857	0.785714286	0.857142857	0.785714286	0.642857143
132	Malcolm Morris	Yes	50	MM2 Y2	2	3	0.09909166	Exterior	0.009142857	0	0	0.008285714	0.002285714	0	0	0	0.006	0	0	0	0	0	0.016571429	0.016571429	0.025714286	0.025714286	0.010571428	0	0.010571428	0	0.057142857	0	0	0.171428571	0.142857143	0	0	0.085714286	0.057142857	0	0	0	0	0	0.457142857	0.457142857	0.514285714	0.514285714	0.4
135	Malcolm Morris	Yes	50	MM3 Y2	2	3	0.416666667	Exterior	0.007142857	0.081428571	0	0.010571429	0.004571429	0	0	0	0.000857143	0.000285714	0	0.003714286	0	0.000571429	0.020571429	0.02	0.109142857	0.027142857	0.018857144	0.000285714	0.015142858	0	0.057142857	0.028571429	0	0.257142857	0.171428571	0	0	0	0.028571429	0	0	0.028571429	0	0.028571429	0.514285714	0.485714286	0.6	0.542857143	0.428571428
67	Finney	Yes	50	New Pen Y1	1	3	0.194805195	Exterior	0.0164	NA	NA	NA	NA	NA	NA	NA	NA	NA	NA	NA	NA	NA	0.03	0.03	0.0464	0.0464	NA	NA	NA	NA	0.1071	#N/A	#N/A	0.4643	0	0.0357	0	0	0	0.0357	0	0	#N/A	#N/A	0.5357	0.5357	0.6428	0.6428	0.4643
70	Hogan	No	0	Old Pen Y1	1	3	0.205128205	Exterior	0.0071	NA	NA	NA	NA	NA	NA	NA	NA	NA	NA	NA	NA	NA	0.0824	0.0824	0.0895	0.0895	NA	NA	NA	NA	0.0476	#N/A	#N/A	0.4762	0.0714	0	0	0.0714	0	0.0476	0	0.0238	#N/A	#N/A	0.6904	0.6904	0.738	0.738	0.619
73	Moss	Yes	50	Orchard Pen Y1	1	3	0.287769784	Exterior	0	NA	NA	NA	NA	NA	NA	NA	NA	NA	NA	NA	NA	NA	0.0346	0.0346	0.0346	0.0346	NA	NA	NA	NA	0	#N/A	#N/A	0.4127	0.1905	0	0	0	0.0635	0.0635	0	0.0317	#N/A	#N/A	0.7619	0.7619	0.7619	0.7619	0.6032
138	Loddington	No	0	Osier Bed Y2	2	3	0.16	Exterior	0.031428571	0	0.006857143	0.023428571	0	0	0	0	0	0.004285714	0	0.001714286	0	0	0.029428571	0.029428571	0.067714286	0.060857143	0.025142857	0.004285714	0.023428571	0	0.114285714	0	0.085714286	0.457142857	0	0	0	0	0	0.028571429	0	0.028571429	0	0	0.514285714	0.514285714	0.714285714	0.628571429	0.457142857
76	Loddington	Yes	50	Park Y1	1	3	0.1179941	Exterior	0.0131	NA	NA	NA	NA	NA	NA	NA	NA	NA	NA	NA	NA	NA	0.1	0.1	0.1131	0.1131	NA	NA	NA	NA	0.0476	#N/A	#N/A	0.7857	0.0238	0	0	0.0238	0.0476	0.0476	0	0.0238	#N/A	#N/A	0.9523	0.9523	0.9999	0.9999	0.8333
141	Loddington	Yes	50	Park Y2	2	3	0.1179941	Exterior	0	0	0	0.030857143	0	0.002	0	0	0	0	0.030571429	0.002857143	0	0	0.066285714	0.066285714	0.066285714	0.066285714	0.033714286	0.030571429	0.030857143	0	0	0	0	0.485714286	0	0.028571429	0	0	0	0	0.028571429	0.028571429	0	0	0.571428571	0.571428571	0.571428571	0.571428571	0.514285715
79	Hogan	No	0	Pool Down Y1	1	3	0.131061599	Exterior	0.0071	NA	NA	NA	NA	NA	NA	NA	NA	NA	NA	NA	NA	NA	0.0314	0.0314	0.0386	0.0386	NA	NA	NA	NA	0.0952	#N/A	#N/A	0.119	0.0238	0.0476	0	0.0952	0	0	0.0238	0	#N/A	#N/A	0.3094	0.3094	0.4046	0.4046	0.2618
82	Mason	Yes	50	Poolwood Pen Y1	1	3	0.12254902	Exterior	0.015	NA	NA	NA	NA	NA	NA	NA	NA	NA	NA	NA	NA	NA	0.025	0.025	0.04	0.04	NA	NA	NA	NA	0.119	#N/A	#N/A	0.0476	0	0	0.0476	0	0	0	0.0238	0	#N/A	#N/A	0.119	0.119	0.238	0.238	0.119
144	Legge	No	0	Track Y2	2	3	0.168634064	Exterior	0	0	0	0.200571429	0.004285714	0.005142857	0	0.004857143	0.000285714	0	0	0	0	0	0.215142857	0.215142857	0.215142857	0.215142857	0.209714286	0	0.204857143	0.004857143	0	0	0	2.571428571	0.028571429	0.057142857	0	0.057142857	0.028571429	0	0	0	0	0	2.742857143	2.742857143	2.742857143	2.742857143	2.657142857
85	Hogan	Yes	33.33	Tunnels Y1	1	3	0.185414091	Exterior	0.0155	NA	NA	NA	NA	NA	NA	NA	NA	NA	NA	NA	NA	NA	0.0162	0.0162	0.0317	0.0317	NA	NA	NA	NA	0.0238	#N/A	#N/A	0.0238	0	0	0	0.0238	0	0	0	0	#N/A	#N/A	0.0476	0.0476	0.0714	0.0714	0.0476
88	Finney	Yes	50	Vallets Y1	1	3	0.077760498	Exterior	0.0029	NA	NA	NA	NA	NA	NA	NA	NA	NA	NA	NA	NA	NA	0.0745	0.0745	0.0774	0.0774	NA	NA	NA	NA	0.0476	#N/A	#N/A	0.619	0.0238	0	0	0	0	0.0952	0	0	#N/A	#N/A	0.738	0.738	0.7856	0.7856	0.6428
147	Whitbourne	No	0	Wb1 Y2	2	3	0.30684259	Exterior	0.009428571	0	0.000571429	0.108571429	0.002285714	0	0	0	0	0	0	0	0	0	0.110857143	0.110857143	0.120857143	0.120285714	0.110857143	0	0.110857143	0	0.085714286	0	0.028571429	1.114285714	0.028571429	0	0	0	0	0	0	0	0	0	1.142857143	1.142857143	1.257142857	1.228571429	1.142857143
150	Whitbourne	No	0	Wb3 Y2	2	3	0.344029524	Exterior	0.012285714	0	0	0.042571429	0.014857143	0	0	0.000571429	0.000285714	0	0	0.000571429	0	0	0.058857143	0.058857143	0.071142857	0.071142857	0.05857143	0	0.057428572	0.000571429	0.085714286	0	0	0.742857143	0.028571429	0	0	0.057142857	0.028571429	0	0	0.028571429	0	0	0.885714286	0.885714286	0.971428571	0.971428571	0.828571429
153	Whitbourne	No	0	Wb4 Y2	2	3	0.429922614	Exterior	0.007142857	0.002142857	0	0.009642857	0.003928571	0	0	0	0	0.0025	0	0	0	0	0.016071429	0.016071429	0.025357143	0.023214286	0.013571428	0.0025	0.013571428	0	0.035714286	0.035714286	0	0.535714286	0.071428571	0	0	0	0	0.035714286	0	0	0	0	0.642857143	0.642857143	0.714285714	0.678571429	0.607142857
156	Whitbourne	No	0	Wb5 Y2	2	3	0.454211476	Exterior	0	0	0	0.042539683	0.021587302	0	0	0	0	0	0	0.000634921	0	0	0.064761905	0.064761905	0.064761905	0.064761905	0.064761906	0	0.064126985	0	0	0	0	0.666666667	0.063492063	0	0	0	0	0	0	0.031746032	0	0	0.761904762	0.761904762	0.761904762	0.761904762	0.73015873
159	Whitbourne	No	0	Wb7 Y2	2	3	0.324014071	Exterior	0.001904762	0	0	0.167619048	0	0	0	0	0	0.003333333	0	0.003333333	0	0	0.174285714	0.174285714	0.176190476	0.176190476	0.170952381	0.003333333	0.167619048	0	0.047619048	0	0	0.666666667	0	0	0	0	0	0.047619048	0	0.047619048	0	0	0.761904762	0.761904762	0.80952381	0.80952381	0.666666667
162	Thornbury	Yes	50	Y2 New Y2	2	3	0.550314465	Exterior	0.022857143	0	0	0.026857143	0.002285714	0	0	0.002	0.004857143	0	0	0	0	0	0.036	0.036	0.058857143	0.058857143	0.031142857	0	0.029142857	0.002	0.085714286	0	0	0.4	0.085714286	0	0	0.028571429	0.057142857	0	0	0	0	0	0.571428571	0.571428571	0.657142857	0.657142857	0.514285715
165	Thornbury	Yes	50	Y2 Old Y2	2	3	0.609756098	Exterior	0.003714286	0	0	0.115142857	0.004	0.002571429	0	0.006857143	0	0.003142857	0	0	0	0	0.131714286	0.131714286	0.135428571	0.135428571	0.126	0.003142857	0.119142857	0.006857143	0.057142857	0	0	1.114285714	0.057142857	0.028571429	0	0.085714286	0	0.028571429	0	0	0	0	1.314285714	1.314285714	1.371428571	1.371428571	1.257142857
168	Brown	Yes	50	Y2Br1 Y2	2	3	0.239154616	Exterior	0	0.003142857	0	0.007428571	0	0	0	0.000857143	0.04	0	0	0	0	0	0.048285714	0.048285714	0.051428571	0.048285714	0.008285714	0	0.007428571	0.000857143	0	0.028571429	0	0.085714286	0	0	0	0.028571429	0.485714286	0	0	0	0	0	0.6	0.6	0.628571429	0.6	0.114285715
171	Brown	Yes	50	Y2Br2 Y2	2	3	0.258064516	Exterior	0.024489796	0.008163265	0	0.005306122	0.00244898	0.00122449	0.000408163	0	0.000816327	0	0.000816327	0.007346939	0	0	0.018367347	0.018367347	0.051020408	0.042857143	0.015510204	0.000816327	0.007755102	0.000408163	0.081632653	0.081632653	0	0.204081633	0.040816327	0	0.040816327	0	0.040816327	0	0.040816327	0.081632653	0	0	0.448979592	0.448979592	0.612244898	0.530612245	0.326530614
174	Brown	Yes	50	Y2Br3 Y2	2	3	0.413793103	Exterior	0	0.003714286	0	0.000571429	0.000571429	0	0	0.003714286	0	0.004857143	0	0	0	0	0.009714286	0.009714286	0.013428571	0.009714286	0.004857144	0.004857143	0.001142858	0.003714286	0	0.057142857	0	0.057142857	0.028571429	0	0	0.057142857	0	0.085714286	0	0	0	0	0.228571429	0.228571429	0.285714286	0.228571429	0.142857143
177	Finney	Yes	50	Y2Fn1 Y2	2	3	0.229166667	Exterior	0.177333333	0	0	0.008666667	0.002666667	0.002666667	0	0.000666667	0.002666667	0	0	0	0	0	0.017333333	0.017333333	0.194666667	0.194666667	0.012000001	0	0.011333334	0.000666667	0.133333333	0	0	0.233333333	0.1	0.066666667	0	0.033333333	0.1	0	0	0	0	0	0.533333333	0.533333333	0.666666667	0.666666667	0.366666666
180	Finney	Yes	50	Y2Fn2 Y2	2	3	0.34214619	Exterior	0.001	0	0.000333333	0.011333333	0.001	0.000666667	0	0	0	0	0	0	0	0	0.013	0.013	0.014333333	0.014	0.012333333	0	0.012333333	0	0.133333333	0	0.033333333	0.133333333	0.033333333	0.033333333	0	0	0	0	0	0	0	0	0.2	0.2	0.366666667	0.333333333	0.166666666
183	Finney	Yes	50	Y2Fn3 Y2	2	3	0.151515152	Exterior	0.054333333	0	0.006666667	0.046333333	0	0.002333333	0	0.003666667	0	0	0	0	0	0	0.052333333	0.052333333	0.113333333	0.106666667	0.05	0	0.046333333	0.003666667	0.266666667	0	0.066666667	0.666666667	0	0.033333333	0	0.033333333	0	0	0	0	0	0	0.733333333	0.733333333	1.066666667	1	0.7
186	Kyre	Yes	50	Y2K1 Y2	2	3	0.245098039	Exterior	0.003714286	0	0	0.029428571	0	0.000571429	0	0.006285714	0.013714286	0.008857143	0	0.002571429	0	0.003714286	0.065142857	0.061428571	0.068857143	0.065142857	0.038285714	0.008857143	0.029428571	0.006285714	0.028571429	0	0	0.2	0	0.028571429	0	0.114285714	0.028571429	0.142857143	0	0.057142857	0	0.028571429	0.6	0.571428571	0.628571429	0.6	0.314285714
189	Kyre	Yes	50	Y2K2 Y2	2	3	0.304878049	Exterior	0.004857143	0	0	0.000571429	0.002285714	0	0	0	0	0.003714286	0	0.002857143	0	0	0.009428571	0.009428571	0.014285714	0.014285714	0.005714286	0.003714286	0.002857143	0	0.028571429	0	0	0.028571429	0.085714286	0	0	0	0	0.085714286	0	0.028571429	0	0	0.228571429	0.228571429	0.257142857	0.257142857	0.114285715
1	Hogan	No	0	40 acres Y1	1	1	0.237717908	Interior	0.1654	NA	NA	NA	NA	NA	NA	NA	NA	NA	NA	NA	NA	NA	0.334	0.334	0.4994	0.4994	NA	NA	NA	NA	0.3714	#N/A	#N/A	1.7714	0.0286	0.0286	0	0	0	0	0	0	#N/A	#N/A	1.8286	1.8286	2.2	2.2	1.8
4	Moss	Yes	50	Barn Pen Y1	1	1	0.195822454	Interior	0.5426	NA	NA	NA	NA	NA	NA	NA	NA	NA	NA	NA	NA	NA	0.0506	0.0506	0.5932	0.5932	NA	NA	NA	NA	1.8857	#N/A	#N/A	0.4857	0	0.0571	0	0	0	0	0	0.0571	#N/A	#N/A	0.5999	0.5999	2.4856	2.4856	0.4857
7	Brown	Yes	43.75	Big Pen Y1	1	1	0.266963293	Interior	0.332	NA	NA	NA	NA	NA	NA	NA	NA	NA	NA	NA	NA	NA	0.1506	0.1506	0.4826	0.4826	NA	NA	NA	NA	1.2857	#N/A	#N/A	1.1714	0.3143	0.3143	0.0286	0.0286	0	0.0286	0.0286	0	#N/A	#N/A	1.9144	1.9144	3.2001	3.2001	1.5715
9	Moss	Yes	50	Big Wood Y1	1	1	0.392798691	Interior	0.4486	NA	NA	NA	NA	NA	NA	NA	NA	NA	NA	NA	NA	NA	0.284	0.284	0.7326	0.7326	NA	NA	NA	NA	2.1714	#N/A	#N/A	0.1429	0.0571	0	0.0286	0	0	0.0286	0	0.0857	#N/A	#N/A	0.3429	0.3429	2.5143	2.5143	0.2286
12	Hogan	Yes	50	Birchy Bank Y1	1	1	0.279017857	Interior	0.5689	NA	NA	NA	NA	NA	NA	NA	NA	NA	NA	NA	NA	NA	0.4429	0.4429	1.0118	1.0118	NA	NA	NA	NA	1.1429	#N/A	#N/A	1.2857	0.0286	0.0571	0.0286	0	0	0	0	0	#N/A	#N/A	1.4	1.4	2.5429	2.5429	1.3429
15	Brown	Yes	50	Black Y1	1	1	0.551724138	Interior	0.0754	NA	NA	NA	NA	NA	NA	NA	NA	NA	NA	NA	NA	NA	0.274	0.274	0.3494	0.3494	NA	NA	NA	NA	0.1714	#N/A	#N/A	0.1143	0	0	0	0	0	0.0571	0	0	#N/A	#N/A	0.1714	0.1714	0.3428	0.3428	0.1143
17	Loddington	No	0	Boundary Y1	1	1	0.184672207	Interior	1.9291	NA	NA	NA	NA	NA	NA	NA	NA	NA	NA	NA	NA	NA	0.3531	0.3531	2.2822	2.2822	NA	NA	NA	NA	4.2857	#N/A	#N/A	1.8286	1.3143	0.3143	0	0.0286	0.0286	0.0857	0	0	#N/A	#N/A	3.6001	3.6001	7.8858	7.8858	3.1715
91	Loddington	No	0	Boundary Y2	2	1	0.184672207	Interior	0	0	0	0.743265306	0.013061224	0.012244898	0.006938776	0	0	0.005714286	0.000816327	0.003265306	0	0	0.785306122	0.785306122	0.785306122	0.785306122	0.766530612	0.006530613	0.75632653	0.006938776	0	0	0	3.714285714	0.408163265	0.244897959	0.285714286	0	0	0.204081633	0.040816327	0.040816327	0	0	4.93877551	4.93877551	4.93877551	4.93877551	4.448979592
19	Finney	Yes	100	Dick's Pen Y1	1	1	0.072916667	Interior	0	NA	NA	NA	NA	NA	NA	NA	NA	NA	NA	NA	NA	NA	0.7568	0.7568	0.7568	0.7568	NA	NA	NA	NA	0	#N/A	#N/A	9.2698	0.0635	0.6984	0.3175	0.0317	0	0.1587	0.0317	0.0952	#N/A	#N/A	10.6665	10.6665	10.6665	10.6665	9.7142
22	Hogan	No	0	Extraction Route Y1	1	1	0.085038834	Interior	0.4057	NA	NA	NA	NA	NA	NA	NA	NA	NA	NA	NA	NA	NA	0.2983	0.2983	0.704	0.704	NA	NA	NA	NA	0.4571	#N/A	#N/A	1.1714	0.0286	0	0	0	0	0	0	0	#N/A	#N/A	1.2	1.2	1.6571	1.6571	1.2
94	Legge	No	0	Farm House Y2	2	1	0.168634064	Interior	0.026571429	0	0	0.148	0	0.012571429	0	0	0.003142857	0	0.002	0.004857143	0.002857143	0	0.173428571	0.170571429	0.2	0.197142857	0.152857143	0.002	0.148	0	0.114285714	0	0	1	0	0.228571429	0	0	0.028571429	0	0.028571429	0.028571429	0	0	1.314285714	1.314285714	1.428571429	1.428571429	1.028571429
25	Hogan	Yes	40	Farm Pen Y1	1	1	0.101317123	Interior	0.3931	NA	NA	NA	NA	NA	NA	NA	NA	NA	NA	NA	NA	NA	0.642	0.642	1.0351	1.0351	NA	NA	NA	NA	0.6286	#N/A	#N/A	2.3714	0.0286	0	0	0	0	0	0	0	#N/A	#N/A	2.4	2.4	3.0286	3.0286	2.4
28	Thornbury	Yes	50	Ganderland 1 Y1	1	1	0.731707317	Interior	0.1463	NA	NA	NA	NA	NA	NA	NA	NA	NA	NA	NA	NA	NA	0.2357	0.2357	0.382	0.382	NA	NA	NA	NA	0.8571	#N/A	#N/A	2.7429	1.0571	0.4286	0.0286	0	0.0857	0.0286	0	0	#N/A	#N/A	4.3715	4.3715	5.2286	5.2286	3.8286
31	Hogan	Yes	18.18	Hopes Hill Coppice Y1	1	1	0.244934313	Interior	0.1386	NA	NA	NA	NA	NA	NA	NA	NA	NA	NA	NA	NA	NA	0.5237	0.5237	0.6623	0.6623	NA	NA	NA	NA	0.6	#N/A	#N/A	2.1714	0	0.4286	0	0	0	0.0286	0	0	#N/A	#N/A	2.6286	2.6286	3.2286	3.2286	2.1714
34	Mason	Yes	50	Island Coppice Y1	1	1	0.053304904	Interior	0.6643	NA	NA	NA	NA	NA	NA	NA	NA	NA	NA	NA	NA	NA	0.284	0.284	0.9483	0.9483	NA	NA	NA	NA	1.5143	#N/A	#N/A	1.1143	0.4571	0.0286	0.1143	0.0286	0	0.0286	0.0857	0	#N/A	#N/A	1.8572	1.8572	3.3715	3.3715	1.8
37	Loddington	No	0	King's coppice Y1	1	1	0.252525253	Interior	0.1686	NA	NA	NA	NA	NA	NA	NA	NA	NA	NA	NA	NA	NA	0.2437	0.2437	0.4123	0.4123	NA	NA	NA	NA	0.5143	#N/A	#N/A	1.1143	0	0.1429	0.0286	0	0	0	0	0.0286	#N/A	#N/A	1.3144	1.3144	1.8287	1.8287	1.1429
97	Loddington	No	0	Kings Y2	2	1	0.252525253	Interior	0	0	0.001428571	0.496071429	0.012857143	0.0075	0.005	0	0	0.002857143	0	0	0.0025	0	0.526785714	0.524285714	0.528214286	0.524285714	0.513928572	0.002857143	0.508928572	0.005	0	0	0.035714286	2.178571429	0.464285714	0.142857143	0.178571429	0	0	0.035714286	0	0	0.035714286	0	3.035714286	3	3.071428571	3	2.821428572
100	Loddington	Yes	50	Laund Wood Y2	2	1	0.127741111	Interior	0.02	0	0	0.506190476	0.002380952	0.057619048	0.002857143	0.002857143	0	0.016666667	0.007142857	0.005238095	0	0	0.600952381	0.600952381	0.620952381	0.620952381	0.519523809	0.023809524	0.508571428	0.005714286	0.095238095	0	0	3	0.142857143	0.952380952	0.142857143	0.238095238	0	0.428571429	0.095238095	0.047619048	0	0	5.047619048	5.047619048	5.142857143	5.142857143	3.619047619
39	Loddington	No	0	Launde Pen Y1	1	1	0.127741111	Interior	0.7429	NA	NA	NA	NA	NA	NA	NA	NA	NA	NA	NA	NA	NA	0.1357	0.1357	0.8786	0.8786	NA	NA	NA	NA	3.5143	#N/A	#N/A	0.5429	0.1143	0.0857	0	0	0	0	0	0	#N/A	#N/A	0.7429	0.7429	4.2572	4.2572	0.6572
41	Legge	No	0	Legge 1st Pen Y1	1	1	0.337268128	Interior	0.0047	NA	NA	NA	NA	NA	NA	NA	NA	NA	NA	NA	NA	NA	0.364	0.364	0.3687	0.3687	NA	NA	NA	NA	0.0333	#N/A	#N/A	2.1333	0.0667	0.0333	0.2	0	0	0	0	0.0333	#N/A	#N/A	2.4666	2.4666	2.4999	2.4999	2.4
44	Legge	No	0	Legge 2nd Pen Y1	1	1	0.390243902	Interior	0.1613	NA	NA	NA	NA	NA	NA	NA	NA	NA	NA	NA	NA	NA	0.191	0.191	0.3523	0.3523	NA	NA	NA	NA	0.4	#N/A	#N/A	0.5667	0.1	0.2333	0.7667	0.2667	0	0	0	0	#N/A	#N/A	1.9334	1.9334	2.3334	2.3334	1.7001
47	Lewis	No	0	Lewis 1st Y1	1	1	0.189328744	Interior	0.3807	NA	NA	NA	NA	NA	NA	NA	NA	NA	NA	NA	NA	NA	0.222	0.222	0.6027	0.6027	NA	NA	NA	NA	0.6667	#N/A	#N/A	0.9333	0.1333	0	0	0	0	0	0	0	#N/A	#N/A	1.0666	1.0666	1.7333	1.7333	1.0666
50	Lewis	No	0	Lewis 2nd Y1	1	1	0.437956204	Interior	1.5247	NA	NA	NA	NA	NA	NA	NA	NA	NA	NA	NA	NA	NA	0.208	0.208	1.7327	1.7327	NA	NA	NA	NA	2.7333	#N/A	#N/A	1.0667	0.0667	0	0.0667	0	0	0.0667	0	0	#N/A	#N/A	1.2668	1.2668	4.0001	4.0001	1.2001
103	Lower Hope	No	0	LH1 Y2	2	1	0.347101701	Interior	0	0	0	0.438095238	0	0.019365079	0.003174603	0	0	0.01047619	0	0	0	0	0.471111111	0.471111111	0.471111111	0.471111111	0.441269841	0.01047619	0.438095238	0.003174603	0	0	0	1.238095238	0	0.444444444	0.095238095	0	0	0.349206349	0	0.031746032	0	0	2.158730159	2.158730159	2.158730159	2.158730159	1.333333333
106	Lower Hope	No	0	LH2 Y2	2	1	0.208811861	Interior	0	0	0	0.382	0.012857143	0.001142857	0.000857143	0	0	0.001428571	0	0	0	0	0.398285714	0.398285714	0.398285714	0.398285714	0.395714286	0.001428571	0.394857143	0.000857143	0	0	0	0.885714286	0.342857143	0.114285714	0.028571429	0	0	0.028571429	0	0	0	0	1.4	1.4	1.4	1.4	1.257142858
109	Lower Hope	No	0	LH4 Y2	2	1	0.277161863	Interior	0	0.004857143	0	0.135142857	0.002	0.02	0.003428571	0	0	0.001428571	0	0	0	0	0.162	0.162	0.166857143	0.162	0.140571428	0.001428571	0.137142857	0.003428571	0	0.057142857	0	0.485714286	0.028571429	0.257142857	0.142857143	0	0	0	0	0	0	0	0.914285714	0.914285714	0.971428571	0.914285714	0.657142858
112	Lower Hope	No	0	LH5 Y2	2	1	0.132625995	Interior	0.000285714	0.000285714	0	0.110857143	0	0.032285714	0	0	0	0.002285714	0.002857143	0.001714286	0.004285714	0	0.154285714	0.15	0.154857143	0.150285714	0.112571429	0.005142857	0.110857143	0	0.028571429	0.028571429	0	0.371428571	0	0.542857143	0	0	0	0.028571429	0.028571429	0.028571429	0.057142857	0	1.057142857	1	1.114285714	1.028571429	0.4
53	Lower Hope	No	0	Lower Hope 1st Pen Y1	1	1	0.170321482	Interior	0.0331	NA	NA	NA	NA	NA	NA	NA	NA	NA	NA	NA	NA	NA	0.3003	0.3003	0.3334	0.3334	NA	NA	NA	NA	0.1143	#N/A	#N/A	1.6	0.2286	0.1714	0	0.0286	0	0	0	0.0857	#N/A	#N/A	2.1143	2.1143	2.2286	2.2286	1.8572
56	Hogan	Yes	40	Lower Pool Coppice Y1	1	1	0.146327188	Interior	0.1509	NA	NA	NA	NA	NA	NA	NA	NA	NA	NA	NA	NA	NA	0.3386	0.3386	0.4895	0.4895	NA	NA	NA	NA	0.2286	#N/A	#N/A	0.8	0.0286	0.1429	0	0	0	0.1714	0.0571	0.0286	#N/A	#N/A	1.2286	1.2286	1.4572	1.4572	0.8857
59	Mason	Yes	50	Mason Old Pen Y1	1	1	0.304878049	Interior	0.44	NA	NA	NA	NA	NA	NA	NA	NA	NA	NA	NA	NA	NA	0.292	0.292	0.732	0.732	NA	NA	NA	NA	1.5714	#N/A	#N/A	7	0.2	0.1714	0.2	0.0286	0	0.1143	0.0286	0.0286	#N/A	#N/A	7.7715	7.7715	9.3429	9.3429	7.4572
115	Mark Beaumont	Yes	50	MB1 Y2	2	1	0.247729149	Interior	0.014	0.000571429	0.001142857	0.315714286	0.010285714	0.000285714	0	0	0	0.001428571	0	0	0	0	0.327714286	0.327714286	0.343428571	0.341714286	0.326	0.001428571	0.326	0	0.057142857	0.028571429	0.028571429	1.6	0.057142857	0.142857143	0	0	0	0.028571429	0	0	0	0	1.828571429	1.828571429	1.942857143	1.885714286	1.657142857
118	Mark Beaumont	Yes	50	MB2 Y2	2	1	0.066622252	Interior	0.028253968	0.003174603	0.007936508	0.106666667	0.008253968	0.00031746	0	0	0.008571429	0.000634921	0	0	0	0	0.124444444	0.124444444	0.163809524	0.152698413	0.114920635	0.000634921	0.114920635	0	0.126984127	0.031746032	0.031746032	0.984126984	0.19047619	0.095238095	0	0	0.222222222	0.031746032	0	0	0	0	1.523809524	1.523809524	1.714285714	1.650793651	1.174603174
121	Mark Beaumont	Yes	50	MB3 Y2	2	1	0.021561018	Interior	0.039047619	0.023809524	0.001904762	0.130793651	0.003809524	0.00031746	0	0	0	0.000634921	0	0	0	0	0.135555556	0.135555556	0.20031746	0.174603175	0.134603175	0.000634921	0.134603175	0	0.063492063	0.253968254	0.063492063	0.952380952	0.158730159	0.158730159	0	0	0	0.031746032	0	0	0	0	1.301587302	1.301587302	1.682539683	1.365079365	1.111111111
124	Mark Beaumont	Yes	50	MB4 Y2	2	1	0.19379845	Interior	0.048857143	0.000285714	0	0.936571429	0	0.000285714	0	0.004	0.000571429	0	0.000285714	0	0.001428571	0	0.943142857	0.941714286	0.992285714	0.990571429	0.940571429	0.000285714	0.936571429	0.004	0.114285714	0.028571429	0	4.6	0	0.114285714	0	0.028571429	0.028571429	0	0.028571429	0	0.028571429	0	4.828571429	4.8	4.971428571	4.914285714	4.657142858
62	Thornbury	Yes	50	Mill Pen Y1	1	1	0.534591195	Interior	0	NA	NA	NA	NA	NA	NA	NA	NA	NA	NA	NA	NA	NA	0.1751	0.1751	0.1751	0.1751	NA	NA	NA	NA	0	#N/A	#N/A	0.4286	0.0571	0.1143	0	0.0286	0	0	0	0	#N/A	#N/A	0.6286	0.6286	0.6286	0.6286	0.5143
127	Malcolm Morris	Yes	50	MM1 Y2	2	1	0.551378446	Interior	0	0	0	0.133142857	0	0.019714286	0	0	0	0.003428571	0	0	0	0	0.156285714	0.156285714	0.156285714	0.156285714	0.133142857	0.003428571	0.133142857	0	0	0	0	0.428571429	0	0.428571429	0	0	0	0.085714286	0	0	0	0	0.942857143	0.942857143	0.942857143	0.942857143	0.428571429
130	Malcolm Morris	Yes	50	MM2 Y2	2	1	0.09909166	Interior	0	0	0	0.742285714	0.004571429	0.008	0	0	0	0	0	0	0.002857143	0	0.757714286	0.754857143	0.757714286	0.754857143	0.746857143	0	0.746857143	0	0	0	0	1.828571429	0.114285714	0.142857143	0	0	0	0	0	0	0.028571429	0	2.114285714	2.085714286	2.114285714	2.085714286	1.942857143
133	Malcolm Morris	Yes	50	MM3 Y2	2	1	0.416666667	Interior	0.065142857	0.006285714	0	0.218285714	0.002285714	0.002285714	0	0	0	0	0.001428571	0	0	0	0.224285714	0.224285714	0.295714286	0.289428571	0.220571428	0.001428571	0.220571428	0	0.057142857	0.085714286	0	0.6	0.057142857	0.028571429	0	0	0	0	0.028571429	0	0	0	0.714285714	0.714285714	0.857142857	0.771428571	0.685714286
65	Finney	Yes	50	New Pen Y1	1	1	0.194805195	Interior	0.3297	NA	NA	NA	NA	NA	NA	NA	NA	NA	NA	NA	NA	NA	0.3671	0.3671	0.6968	0.6968	NA	NA	NA	NA	0.4571	#N/A	#N/A	1.3429	0.1429	0	0.1143	0	0	0	0	0	#N/A	#N/A	1.6001	1.6001	2.0572	2.0572	1.6001
68	Hogan	No	0	Old Pen Y1	1	1	0.205128205	Interior	0.1623	NA	NA	NA	NA	NA	NA	NA	NA	NA	NA	NA	NA	NA	0.6146	0.6146	0.7769	0.7769	NA	NA	NA	NA	0.2857	#N/A	#N/A	1.6286	0.0571	0	0	0	0	0.0286	0.0286	0	#N/A	#N/A	1.7429	1.7429	2.0286	2.0286	1.7143
71	Moss	Yes	50	Orchard Pen Y1	1	1	0.287769784	Interior	1.3843	NA	NA	NA	NA	NA	NA	NA	NA	NA	NA	NA	NA	NA	0.4866	0.4866	1.8709	1.8709	NA	NA	NA	NA	2.0286	#N/A	#N/A	3.2	1.2571	0.0857	0.0286	0.0857	0	0	0.0571	0	#N/A	#N/A	4.7142	4.7142	6.7428	6.7428	4.6285
136	Loddington	No	0	Osier Bed Y2	2	1	0.16	Interior	0	0.014571429	0	0.498857143	0	0.058285714	0.003714286	0	0	0	0	0	0	0	0.560857143	0.560857143	0.575428571	0.560857143	0.502571429	0	0.498857143	0.003714286	0	0.028571429	0.028571429	2.514285714	0	0.914285714	0.114285714	0	0	0	0	0	0	0	3.542857143	3.542857143	3.6	3.542857143	2.628571428
74	Loddington	Yes	50	Park Y1	1	1	0.1179941	Interior	1.1616	NA	NA	NA	NA	NA	NA	NA	NA	NA	NA	NA	NA	NA	0.4676	0.4676	1.6292	1.6292	NA	NA	NA	NA	1.5873	#N/A	#N/A	2.3175	0.0952	0.2222	0.0317	0.0317	0	0.0635	0	0	#N/A	#N/A	2.7618	2.7618	4.3491	4.3491	2.4761
139	Loddington	Yes	50	Park Y2	2	1	0.1179941	Interior	0	0	0	0.147857143	0.005	0.004642857	0.0025	0	0	0	0	0	0	0	0.16	0.16	0.16	0.16	0.155357143	0	0.152857143	0.0025	0	0	0	0.892857143	0.071428571	0.142857143	0.214285714	0	0	0	0	0	0	0	1.321428571	1.321428571	1.321428571	1.321428571	1.178571428
77	Hogan	No	0	Pool Down Y1	1	1	0.131061599	Interior	0.6586	NA	NA	NA	NA	NA	NA	NA	NA	NA	NA	NA	NA	NA	1.1451	1.1451	1.8037	1.8037	NA	NA	NA	NA	0.5429	#N/A	#N/A	3.5714	0.0286	0.3714	0	0	0	0.0286	0.0286	0	#N/A	#N/A	4.0286	4.0286	4.5715	4.5715	3.6286
80	Mason	Yes	50	Poolwood Pen Y1	1	1	0.12254902	Interior	0.0726	NA	NA	NA	NA	NA	NA	NA	NA	NA	NA	NA	NA	NA	0.292	0.292	0.3646	0.3646	NA	NA	NA	NA	0.2286	#N/A	#N/A	1.3143	0.2571	0.0857	0.1143	0	0	0.0571	0.0286	0.0286	#N/A	#N/A	1.8857	1.8857	2.1143	2.1143	1.7143
142	Legge	No	0	Track Y2	2	1	0.292682927	Interior	0.200285714	0	0	0.153428571	0.002857143	0.066571429	0.001428571	0	0.002857143	0.002285714	0.002	0.002285714	0	0.015714286	0.249428571	0.233714286	0.449714286	0.434	0.159999999	0.004285714	0.156285714	0.001428571	0.342857143	0	0	0.8	0.114285714	1.428571429	0.028571429	0	0.028571429	0.028571429	0.028571429	0.057142857	0	0.028571429	2.542857143	2.514285714	2.885714286	2.857142857	0.971428572
83	Hogan	Yes	33.33	Tunnels Y1	1	1	0.185414091	Interior	0.1154	NA	NA	NA	NA	NA	NA	NA	NA	NA	NA	NA	NA	NA	0.2826	0.2826	0.398	0.398	NA	NA	NA	NA	0.3143	#N/A	#N/A	1.2571	0	0.4286	0	0	0	0.0571	0	0	#N/A	#N/A	1.7428	1.7428	2.0571	2.0571	1.2571
86	Finney	Yes	50	Vallets Y1	1	1	0.077760498	Interior	0.0883	NA	NA	NA	NA	NA	NA	NA	NA	NA	NA	NA	NA	NA	0.3371	0.3371	0.4254	0.4254	NA	NA	NA	NA	0.1714	#N/A	#N/A	4.0286	0.0571	0.2857	0	0	0	0	0	0	#N/A	#N/A	4.3714	4.3714	4.5428	4.5428	4.0857
145	Whitbourne	No	0	Wb1 Y2	2	1	0.324014071	Interior	1.0035	0	0.03475	0.06525	0.00275	0.00475	0	0	0	0	0	5.00E-04	0.00125	0	0.0745	0.07325	1.11275	1.07675	0.0685	0	0.068	0	3.675	0	0.125	0.8	0.15	0.15	0	0	0	0	0	0.025	0.025	0	1.15	1.125	4.95	4.8	0.95
148	Whitbourne	No	0	Wb3 Y2	2	1	0.344029524	Interior	0.143428571	0.008571429	0	0.134285714	0.002857143	0.007714286	0.001142857	0	0	0.004	0.002	0	0	0	0.152	0.152	0.304	0.295428571	0.138285714	0.006	0.137142857	0.001142857	0.885714286	0.057142857	0	1.342857143	0.142857143	0.257142857	0.057142857	0	0	0.028571429	0.028571429	0	0	0	1.857142857	1.857142857	2.8	2.742857143	1.571428572
151	Whitbourne	No	0	Wb4 Y2	2	1	0.429922614	Interior	0.013428571	0	0	0.164285714	0	0.000857143	0	0	0	0.004	0.000285714	0	0	0	0.169428571	0.169428571	0.182857143	0.182857143	0.164285714	0.004285714	0.164285714	0	0.085714286	0	0	0.485714286	0	0.028571429	0	0	0	0.057142857	0.028571429	0	0	0	0.6	0.6	0.685714286	0.685714286	0.514285715
154	Whitbourne	No	0	Wb5 Y2	2	1	0.454211476	Interior	0.138857143	0	0.023142857	0.127142857	0.000571429	0.000857143	0	0	0.004571429	0	0.000285714	0	0	0	0.133428571	0.133428571	0.295428571	0.272285714	0.127714286	0.000285714	0.127714286	0	0.485714286	0	0.057142857	1.485714286	0.057142857	0.142857143	0	0	0.085714286	0	0.028571429	0	0	0	1.8	1.8	2.342857143	2.285714286	1.571428572
157	Whitbourne	No	0	Wb7 Y2	2	1	0.30684259	Interior	0.006285714	0.120857143	0	0.007142857	0.001428571	0.128857143	0.004	0.000571429	0	0.002	0.000285714	0	0.002285714	0	0.146571429	0.144285714	0.273714286	0.150571429	0.013142857	0.002285714	0.008571428	0.004571429	0.028571429	0.057142857	0	0.228571429	0.114285714	3.171428571	0.114285714	0.057142857	0	0.057142857	0.028571429	0	0.028571429	0	3.8	3.771428571	3.885714286	3.8	0.542857143
160	Thornbury	Yes	50	Y2 New Y2	2	1	0.550314465	Interior	0.055	0	0	0.337333333	0.008	0.025666667	0.004	0	0.006333333	0	0	0	0	0	0.381333333	0.381333333	0.436333333	0.436333333	0.349333333	0	0.345333333	0.004	0.166666667	0	0	1.566666667	0.2	0.666666667	0.066666667	0	0.033333333	0	0	0	0	0	2.533333333	2.533333333	2.7	2.7	1.833333334
163	Thornbury	Yes	50	Y2 Old Y2	2	1	0.609756098	Interior	0.024	0	0.018333333	0.038	0.000666667	0.101666667	0	0.002333333	0.007333333	0	0	0	0	0	0.15	0.15	0.192333333	0.174	0.041	0	0.038666667	0.002333333	0.133333333	0	0.066666667	0.733333333	0.033333333	3.333333333	0	0.066666667	0.033333333	0	0	0	0	0	4.2	4.2	4.4	4.333333333	0.833333333
166	Brown	Yes	50	Y2Br1 Y2	2	1	0.239154616	Interior	0.007714286	0.000571429	0	0.221428571	0.000571429	0.001428571	0	0	0	0.005714286	0	0.002	0	0	0.231142857	0.231142857	0.239428571	0.238857143	0.224	0.005714286	0.222	0	0.057142857	0.028571429	0	0.885714286	0.028571429	0.057142857	0	0	0	0.171428571	0	0.028571429	0	0	1.171428571	1.171428571	1.257142857	1.228571429	0.914285715
169	Brown	Yes	50	Y2Br2 Y2	2	1	0.258064516	Interior	0.409714286	0.002571429	0.019714286	0.482285714	0.013714286	0.022571429	0.000857143	0	0.000285714	0.017428571	0.000571429	0	0	0	0.537714286	0.537714286	0.969714286	0.947428571	0.496857143	0.018	0.496	0.000857143	0.542857143	0.057142857	0.028571429	1.657142857	0.428571429	0.4	0.085714286	0	0.028571429	0.371428571	0.057142857	0	0	0	3.028571429	3.028571429	3.657142857	3.571428571	2.228571429
172	Brown	Yes	50	Y2Br3 Y2	2	1	0.413793103	Interior	0.119142857	0	0.027714286	0.761428571	0.006285714	0.000285714	0	0	0	0	0	0.002	0.002	0	0.772	0.77	0.918857143	0.889142857	0.769714285	0	0.767714285	0	0.057142857	0	0.057142857	2.685714286	0.228571429	0.171428571	0	0	0	0	0.028571429	0	0	0	3.114285714	3.114285714	3.228571429	3.171428571	2.942857144
175	Finney	Yes	50	Y2Fn1 Y2	2	1	0.229166667	Interior	0	0	0	0.178412698	0	0.078095238	0.002857143	0	0	0	0	0	0	0	0.259365079	0.259365079	0.259365079	0.259365079	0.181269841	0	0.178412698	0.002857143	0	0	0	1.587301587	0	1.619047619	0.158730159	0	0	0	0	0	0	0	3.365079365	3.365079365	3.365079365	3.365079365	1.746031746
178	Finney	Yes	50	Y2Fn2 Y2	2	1	0.34214619	Interior	0.018412698	0	0	0.36952381	0.002222222	0.004126984	0.001904762	0	0.003809524	0	0.006031746	0	0	0	0.387619048	0.387619048	0.406031746	0.406031746	0.373650794	0.006031746	0.371746032	0.001904762	0.031746032	0	0	1.238095238	0.285714286	0.158730159	0.158730159	0	0.126984127	0	0.063492063	0	0	0	2.031746032	2.031746032	2.063492063	2.063492063	1.746031746
181	Finney	Yes	50	Y2Fn3 Y2	2	1	0.151515152	Interior	0.008857143	0	0	0.117428571	0	0.05	0	0	0	0.002285714	0	0	0	0	0.169714286	0.169714286	0.178571429	0.178571429	0.117428571	0.002285714	0.117428571	0	0.057142857	0	0	1.028571429	0	0.942857143	0	0	0	0.057142857	0	0	0	0	2.028571429	2.028571429	2.085714286	2.085714286	1.028571429
184	Kyre	Yes	50	Y2K1 Y2	2	1	0.245098039	Interior	0.003928571	0.079642857	0	0.492857143	0.0025	0.004285714	0	0	0	0.012142857	0	0.001428571	0	0.038928571	0.552142857	0.513214286	0.635714286	0.517142857	0.496785714	0.012142857	0.495357143	0	0.035714286	0.035714286	0	1.964285714	0.035714286	0.071428571	0	0	0	0.25	0	0	0	0.071428571	2.392857143	2.321428571	2.464285714	2.357142857	2
187	Kyre	Yes	50	Y2K2 Y2	2	1	0.304878049	Interior	0	0	0.001142857	0.159428571	0.003428571	0.007142857	0.000571429	0.001428571	0.001428571	0.005142857	0.002	0	0	0	0.180571429	0.180571429	0.181714286	0.180571429	0.164857142	0.007142857	0.162857142	0.002	0	0	0.028571429	1.6	0.085714286	0.228571429	0.171428571	0.057142857	0.028571429	0.142857143	0.028571429	0	0	0	2.342857143	2.342857143	2.371428571	2.342857143	1.942857143
89	Brown	Yes	50	Yellow Y1	1	1	0.258064516	Interior	0.4686	NA	NA	NA	NA	NA	NA	NA	NA	NA	NA	NA	NA	NA	0.5831	0.5831	1.0517	1.0517	NA	NA	NA	NA	1.2571	#N/A	#N/A	2.8857	0.0286	0	0	0	0.3429	0	0	0	#N/A	#N/A	3.2572	3.2572	4.5143	4.5143	2.9143
2	Hogan	No	0	40 acres Y1	1	2	0.237717908	Interior	0	NA	NA	NA	NA	NA	NA	NA	NA	NA	NA	NA	NA	NA	0.0207	0.0207	0.0207	0.0207	NA	NA	NA	NA	0	#N/A	#N/A	0.1429	0	0	0	0	0	0	0	0	#N/A	#N/A	0.1429	0.1429	0.1429	0.1429	0.1429
5	Moss	Yes	50	Barn Pen Y1	1	2	0.195822454	Interior	0.0203	NA	NA	NA	NA	NA	NA	NA	NA	NA	NA	NA	NA	NA	0.0506	0.0506	0.0709	0.0709	NA	NA	NA	NA	0.1143	#N/A	#N/A	0.5429	0	0.1143	0	0.0286	0	0.0286	0	0.0286	#N/A	#N/A	0.743	0.743	0.8573	0.8573	0.5715
8	Brown	Yes	43.75	Big Pen Y1	1	2	0.266963293	Interior	0.002	NA	NA	NA	NA	NA	NA	NA	NA	NA	NA	NA	NA	NA	0.0849	0.0849	0.0869	0.0869	NA	NA	NA	NA	0.0571	#N/A	#N/A	1.2286	0.1143	0.0857	0	0.0286	0.0286	0	0	0.0286	#N/A	#N/A	1.5144	1.5144	1.5715	1.5715	1.3715
10	Moss	Yes	50	Big Wood Y1	1	2	0.392798691	Interior	0.0131	NA	NA	NA	NA	NA	NA	NA	NA	NA	NA	NA	NA	NA	0.0831	0.0831	0.0962	0.0962	NA	NA	NA	NA	0.0571	#N/A	#N/A	0.6	0.1429	0	0	0.1429	0	0	0	0.0286	#N/A	#N/A	0.9144	0.9144	0.9715	0.9715	0.8858
13	Hogan	Yes	50	Birchy Bank Y1	1	2	0.279017857	Interior	0.0621	NA	NA	NA	NA	NA	NA	NA	NA	NA	NA	NA	NA	NA	0.0214	0.0214	0.0835	0.0835	NA	NA	NA	NA	0.1429	#N/A	#N/A	0	0	0	0	0.0714	0	0	0	0	#N/A	#N/A	0.0714	0.0714	0.2143	0.2143	0.0714
16	Brown	Yes	50	Black Y1	1	2	0.551724138	Interior	0.0211	NA	NA	NA	NA	NA	NA	NA	NA	NA	NA	NA	NA	NA	0.0054	0.0054	0.0265	0.0265	NA	NA	NA	NA	0.0714	#N/A	#N/A	0.5	0.0714	0.0714	0	0.0357	0	0	0.0357	0	#N/A	#N/A	0.7142	0.7142	0.7856	0.7856	0.6428
18	Loddington	No	0	Boundary Y1	1	2	0.184672207	Interior	0.0963	NA	NA	NA	NA	NA	NA	NA	NA	NA	NA	NA	NA	NA	0.0777	0.0777	0.174	0.174	NA	NA	NA	NA	0.2286	#N/A	#N/A	0.6	0.0857	0.0571	0	0	0.0571	0	0	0	#N/A	#N/A	0.7999	0.7999	1.0285	1.0285	0.6857
92	Loddington	No	0	Boundary Y2	2	2	0.184672207	Interior	0	0	0	0.091428571	0.005	0	0	0	0	0	0	0	0	0	0.096428571	0.096428571	0.096428571	0.096428571	0.096428571	0	0.096428571	0	0	0	0	0.928571429	0.071428571	0	0	0	0	0	0	0	0	0	1	1	1	1	1
20	Finney	Yes	100	Dick's Pen Y1	1	2	0.072916667	Interior	0	NA	NA	NA	NA	NA	NA	NA	NA	NA	NA	NA	NA	NA	0.3548	0.3548	0.3548	0.3548	NA	NA	NA	NA	0	#N/A	#N/A	3.825	0.025	0.45	0	0.025	0	0	0	0.025	#N/A	#N/A	4.35	4.35	4.35	4.35	3.875
23	Hogan	No	0	Extraction Route Y1	1	2	0.085038834	Interior	0.0181	NA	NA	NA	NA	NA	NA	NA	NA	NA	NA	NA	NA	NA	0.0933	0.0933	0.1114	0.1114	NA	NA	NA	NA	0.0476	#N/A	#N/A	1.0476	0.0476	0.0476	0	0.0476	0	0	0	0	#N/A	#N/A	1.1904	1.1904	1.238	1.238	1.1428
95	Legge	No	0	Farm House Y2	2	2	0.195121951	Interior	0.075238095	0	0	0.217142857	0.002857143	0.001428571	0	0	0	0	0	0	0	0	0.221428571	0.221428571	0.296666667	0.296666667	0.22	0	0.22	0	0.19047619	0	0	1.285714286	0.095238095	0.095238095	0	0	0	0.047619048	0	0	0	0	1.523809524	1.523809524	1.714285714	1.714285714	1.380952381
26	Hogan	Yes	40	Farm Pen Y1	1	2	0.101317123	Interior	0.0771	NA	NA	NA	NA	NA	NA	NA	NA	NA	NA	NA	NA	NA	0.1886	0.1886	0.2657	0.2657	NA	NA	NA	NA	0.1429	#N/A	#N/A	0.7143	0.0571	0.0286	0.0286	0	0	0	0.0286	0	#N/A	#N/A	0.8572	0.8572	1.0001	1.0001	0.8286
29	Thornbury	Yes	50	Ganderland 1 Y1	1	2	0.731707317	Interior	0.0068	NA	NA	NA	NA	NA	NA	NA	NA	NA	NA	NA	NA	NA	0.2188	0.2188	0.2256	0.2256	NA	NA	NA	NA	0.025	#N/A	#N/A	2.2	0.025	0.025	0	0.05	0	0.025	0	0	#N/A	#N/A	2.325	2.325	2.35	2.35	2.275
32	Hogan	Yes	18.18	Hopes Hill Coppice Y1	1	2	0.244934313	Interior	0	NA	NA	NA	NA	NA	NA	NA	NA	NA	NA	NA	NA	NA	0.1043	0.1043	0.1043	0.1043	NA	NA	NA	NA	0	#N/A	#N/A	0.7143	0	0	0	0.0476	0	0	0	0	#N/A	#N/A	0.7619	0.7619	0.7619	0.7619	0.7619
35	Mason	Yes	50	Island Coppice Y1	1	2	0.053304904	Interior	0.1203	NA	NA	NA	NA	NA	NA	NA	NA	NA	NA	NA	NA	NA	0.2849	0.2849	0.4052	0.4052	NA	NA	NA	NA	0.2	#N/A	#N/A	2.5143	0.0286	0.0857	0	0.0286	0.0286	0	0	0	#N/A	#N/A	2.6858	2.6858	2.8858	2.8858	2.5715
38	Loddington	No	0	King's coppice Y1	1	2	0.252525253	Interior	0.0071	NA	NA	NA	NA	NA	NA	NA	NA	NA	NA	NA	NA	NA	0.0454	0.0454	0.0525	0.0525	NA	NA	NA	NA	0.0286	#N/A	#N/A	0.3143	0.0571	0.0286	0	0	0	0	0.0286	0.0286	#N/A	#N/A	0.4572	0.4572	0.4858	0.4858	0.4
98	Loddington	No	0	Kings Y2	2	2	0.252525253	Interior	0.069047619	0	0	0.11	0.004761905	0	0	0	0	0	0	0	0	0	0.114761905	0.114761905	0.183809524	0.183809524	0.114761905	0	0.114761905	0	0.19047619	0	0	0.857142857	0.047619048	0	0	0	0	0	0	0	0	0	0.904761905	0.904761905	1.095238095	1.095238095	0.904761905
101	Loddington	Yes	50	Laund Wood Y2	2	2	0.127741111	Interior	0	0	0.07	0.011428571	0	0	0	0	0	0	0	0	0	0	0.011428571	0.011428571	0.081428571	0.011428571	0.011428571	0	0.011428571	0	0	0	0.142857143	0.142857143	0	0	0	0	0	0	0	0	0	0	0.142857143	0.142857143	0.285714286	0.142857143	0.142857143
40	Loddington	No	0	Launde Pen Y1	1	2	0.127741111	Interior	0.0074	NA	NA	NA	NA	NA	NA	NA	NA	NA	NA	NA	NA	NA	0.1914	0.1914	0.1988	0.1988	NA	NA	NA	NA	0.0286	#N/A	#N/A	1.6286	0	0	0.0286	0.0571	0.0571	0.0286	0	0	#N/A	#N/A	1.8	1.8	1.8286	1.8286	1.7143
42	Legge	No	0	Legge 1st Pen Y1	1	2	0.337268128	Interior	0.055	NA	NA	NA	NA	NA	NA	NA	NA	NA	NA	NA	NA	NA	0.2021	0.2021	0.2571	0.2571	NA	NA	NA	NA	0.1071	#N/A	#N/A	1.25	0.5	0	0	0	0	0	0	0	#N/A	#N/A	1.75	1.75	1.8571	1.8571	1.75
45	Legge	No	0	Legge 2nd Pen Y1	1	2	0.390243902	Interior	0	NA	NA	NA	NA	NA	NA	NA	NA	NA	NA	NA	NA	NA	0.2567	0.2567	0.2567	0.2567	NA	NA	NA	NA	0	#N/A	#N/A	1.6667	0.2381	0.0476	0	0	0	0	0	0	#N/A	#N/A	1.9524	1.9524	1.9524	1.9524	1.9048
48	Lewis	No	0	Lewis 1st Y1	1	2	0.189328744	Interior	0.0086	NA	NA	NA	NA	NA	NA	NA	NA	NA	NA	NA	NA	NA	0.0352	0.0352	0.0438	0.0438	NA	NA	NA	NA	0.0952	#N/A	#N/A	0.9524	0.1905	0	0	0	0	0	0	0	#N/A	#N/A	1.1429	1.1429	1.2381	1.2381	1.1429
51	Lewis	No	0	Lewis 2nd Y1	1	2	0.437956204	Interior	0.0648	NA	NA	NA	NA	NA	NA	NA	NA	NA	NA	NA	NA	NA	0.269	0.269	0.3338	0.3338	NA	NA	NA	NA	0.9048	#N/A	#N/A	1.5714	0.0952	0	0	0	0	0.0476	0	0	#N/A	#N/A	1.7142	1.7142	2.619	2.619	1.6666
104	Lower Hope	No	0	LH1 Y2	2	2	0.347101701	Interior	0	0	0	0.005	0	0	0	0	0	0	0	0	0	0	0.005	0.005	0.005	0.005	0.005	0	0.005	0	0	0	0	0.125	0	0	0	0	0	0	0	0	0	0	0.125	0.125	0.125	0.125	0.125
107	Lower Hope	No	0	LH2 Y2	2	2	0.208811861	Interior	0	0	0.006875	0.0825	0.013125	0	0	0	0	0	0	0	0	0	0.095625	0.095625	0.1025	0.095625	0.095625	0	0.095625	0	0	0	0.0625	0.5625	0.375	0	0	0	0	0	0	0	0	0	0.9375	0.9375	1	0.9375	0.9375
110	Lower Hope	No	0	LH4 Y2	2	2	0.277161863	Interior	0.003333333	0	0	0.061666667	0	0	0	0	0	0	0	0	0	0	0.061666667	0.061666667	0.065	0.065	0.061666667	0	0.061666667	0	0.041666667	0	0	0.333333333	0	0	0	0	0	0	0	0	0	0	0.333333333	0.333333333	0.375	0.375	0.333333333
113	Lower Hope	No	0	LH5 Y2	2	2	0.132625995	Interior	0	0	0.003125	0.050625	0	0	0	0	0	0	0	0	0.001875	0	0.0525	0.050625	0.055625	0.050625	0.050625	0	0.050625	0	0	0	0.0625	0.3125	0	0	0	0	0	0	0	0	0.0625	0	0.375	0.3125	0.4375	0.3125	0.3125
54	Lower Hope	No	0	Lower Hope 1st Pen Y1	1	2	0.170321482	Interior	0.0029	NA	NA	NA	NA	NA	NA	NA	NA	NA	NA	NA	NA	NA	0.3143	0.3143	0.3172	0.3172	NA	NA	NA	NA	0.0286	#N/A	#N/A	1.4286	0.1714	0	0.0571	0	0.0857	0.0286	0	0	#N/A	#N/A	1.7714	1.7714	1.8	1.8	1.6571
57	Hogan	Yes	40	Lower Pool Coppice Y1	1	2	0.146327188	Interior	0	NA	NA	NA	NA	NA	NA	NA	NA	NA	NA	NA	NA	NA	8.00E-04	8.00E-04	8.00E-04	8.00E-04	NA	NA	NA	NA	0	#N/A	#N/A	0	0.7755	0.0408	0	0	0	0	0	0.0816	#N/A	#N/A	0.8979	0.8979	0.8979	0.8979	0.7755
60	Mason	Yes	50	Mason Old Pen Y1	1	2	0.304878049	Interior	0.6086	NA	NA	NA	NA	NA	NA	NA	NA	NA	NA	NA	NA	NA	0.1165	0.1165	0.7251	0.7251	NA	NA	NA	NA	0.7619	#N/A	#N/A	0.5397	0.0952	0.0952	0	0.0317	0	0.0635	0	0	#N/A	#N/A	0.8253	0.8253	1.5872	1.5872	0.6666
116	Mark Beaumont	Yes	50	MB1 Y2	2	2	0.247729149	Interior	0.01	0	0.064642857	0.070714286	0.016785714	0	0	0	0	0	0.005714286	0	0	0	0.093214286	0.093214286	0.167857143	0.103214286	0.0875	0.005714286	0.0875	0	0.035714286	0	0.071428571	0.857142857	0.035714286	0	0	0	0	0	0.035714286	0	0	0	0.928571429	0.928571429	1.035714286	0.964285714	0.928571429
119	Mark Beaumont	Yes	50	MB2 Y2	2	2	0.066622252	Interior	0.073571429	0.007142857	0	0.060714286	0	0	0	0	0	0	0	0	0	0	0.060714286	0.060714286	0.141428571	0.134285714	0.060714286	0	0.060714286	0	0.214285714	0.142857143	0	1.071428571	0	0	0	0	0	0	0	0	0	0	1.071428571	1.071428571	1.428571429	1.285714286	1.071428571
122	Mark Beaumont	Yes	50	MB3 Y2	2	2	0.021561018	Interior	0.04	0.004	0.118	0.082285714	0.014	0	0	0.004857143	0	0.002285714	0	0.003714286	0	0	0.107142857	0.107142857	0.269142857	0.147142857	0.104857143	0.002285714	0.096285714	0.004857143	0.142857143	0.057142857	0.057142857	1.028571429	0.057142857	0	0	0.028571429	0	0.028571429	0	0.057142857	0	0	1.2	1.2	1.457142857	1.342857143	1.114285715
125	Mark Beaumont	Yes	50	MB4 Y2	2	2	0.19379845	Interior	0	0	0	0.037142857	0.017142857	0	0	0	0	0.004285714	0.002380952	0.008095238	0.003809524	0	0.072857143	0.069047619	0.072857143	0.069047619	0.062380952	0.006666666	0.054285714	0	0	0	0	0.428571429	0.047619048	0	0	0	0	0.047619048	0.047619048	0.19047619	0.047619048	0	0.80952381	0.761904762	0.80952381	0.761904762	0.523809525
63	Thornbury	Yes	50	Mill Pen Y1	1	2	0.534591195	Interior	0.025	NA	NA	NA	NA	NA	NA	NA	NA	NA	NA	NA	NA	NA	0.2893	0.2893	0.3143	0.3143	NA	NA	NA	NA	0.1667	#N/A	#N/A	1.9524	0.0476	0.1429	0	0.0238	0.0476	0.0476	0	0	#N/A	#N/A	2.2619	2.2619	2.4286	2.4286	2.0238
128	Malcolm Morris	Yes	50	MM1 Y2	2	2	0.501253133	Interior	0.008214286	0	0	0.036071429	0	0	0	0.003571429	0	0.0075	0	0	0	0	0.047142857	0.047142857	0.055357143	0.055357143	0.039642858	0.0075	0.036071429	0.003571429	0.035714286	0	0	0.464285714	0	0	0	0.071428571	0	0.071428571	0	0	0	0	0.607142857	0.607142857	0.642857143	0.642857143	0.535714285
131	Malcolm Morris	Yes	50	MM2 Y2	2	2	0.09909166	Interior	0.015	0	0	0.171428571	0.013571429	0	0	0.005357143	0	0.001071429	0	0	0	0	0.191428571	0.191428571	0.206428571	0.206428571	0.190357143	0.001071429	0.185	0.005357143	0.142857143	0	0	2.321428571	0.107142857	0	0	0.142857143	0	0.035714286	0	0	0	0	2.607142857	2.607142857	2.75	2.75	2.571428571
134	Malcolm Morris	Yes	50	MM3 Y2	2	2	0.416666667	Interior	0.013333333	0	0.027142857	0.034761905	0.00047619	0	0	0	0	0	0	0	0	0	0.035238095	0.035238095	0.075714286	0.048571429	0.035238095	0	0.035238095	0	0.095238095	0	0.047619048	0.523809524	0.047619048	0	0	0	0	0	0	0	0	0	0.571428571	0.571428571	0.714285714	0.666666667	0.571428572
66	Finney	Yes	50	New Pen Y1	1	2	0.194805195	Interior	0	NA	NA	NA	NA	NA	NA	NA	NA	NA	NA	NA	NA	NA	0.125	0.125	0.125	0.125	NA	NA	NA	NA	0	#N/A	#N/A	2.0417	0.0417	0.0417	0	0	0	0.0417	0	0	#N/A	#N/A	2.1668	2.1668	2.1668	2.1668	2.0834
69	Hogan	No	0	Old Pen Y1	1	2	0.205128205	Interior	0.038	NA	NA	NA	NA	NA	NA	NA	NA	NA	NA	NA	NA	NA	0.1154	0.1154	0.1534	0.1534	NA	NA	NA	NA	0.1143	#N/A	#N/A	0.8857	0.0286	0.0286	0	0.1714	0	0	0	0.0286	#N/A	#N/A	1.1429	1.1429	1.2572	1.2572	1.0857
72	Moss	Yes	50	Orchard Pen Y1	1	2	0.287769784	Interior	0.0069	NA	NA	NA	NA	NA	NA	NA	NA	NA	NA	NA	NA	NA	0.1976	0.1976	0.2045	0.2045	NA	NA	NA	NA	0.0238	#N/A	#N/A	2.0952	0.0952	0.1667	0.0238	0.0476	0	0	0	0.0238	#N/A	#N/A	2.4523	2.4523	2.4761	2.4761	2.2618
137	Loddington	No	0	Osier Bed Y2	2	2	0.16	Interior	0.057857143	0	0.005357143	0.180714286	0.003928571	0	0.002142857	0	0	0	0	0	0	0	0.186785714	0.186785714	0.25	0.244642857	0.186785714	0	0.184642857	0.002142857	0.321428571	0	0.035714286	2.392857143	0.035714286	0	0.035714286	0	0	0	0	0	0	0	2.464285714	2.464285714	2.821428571	2.785714286	2.464285715
75	Loddington	Yes	50	Park Y1	1	2	0.1179941	Interior	0.022	NA	NA	NA	NA	NA	NA	NA	NA	NA	NA	NA	NA	NA	0.2611	0.2611	0.2831	0.2831	NA	NA	NA	NA	0.0571	#N/A	#N/A	2.0857	0.0286	0.0571	0	0.0571	0	0.0571	0.0286	0.0286	#N/A	#N/A	2.3428	2.3428	2.3999	2.3999	2.2
140	Loddington	Yes	50	Park Y2	2	2	0.1179941	Interior	0.044285714	0	0	0.041071429	0	0.003214286	0	0	0	0	0	0	0	0	0.044285714	0.044285714	0.088571429	0.088571429	0.041071429	0	0.041071429	0	0.107142857	0	0	0.321428571	0	0.071428571	0	0	0	0	0	0	0	0	0.392857143	0.392857143	0.5	0.5	0.321428571
78	Hogan	No	0	Pool Down Y1	1	2	0.131061599	Interior	0.0218	NA	NA	NA	NA	NA	NA	NA	NA	NA	NA	NA	NA	NA	0.3089	0.3089	0.3307	0.3307	NA	NA	NA	NA	0.0357	#N/A	#N/A	0.75	0.1071	0	0	0	0	0	0.0357	0	#N/A	#N/A	0.8928	0.8928	0.9285	0.9285	0.8928
81	Mason	Yes	50	Poolwood Pen Y1	1	2	0.12254902	Interior	0.0337	NA	NA	NA	NA	NA	NA	NA	NA	NA	NA	NA	NA	NA	0.2343	0.2343	0.268	0.268	NA	NA	NA	NA	0.0857	#N/A	#N/A	2.0571	0.1429	0.0857	0.0286	0.0857	0	0	0	0	#N/A	#N/A	2.4	2.4	2.4857	2.4857	2.3143
143	Legge	No	0	Track Y2	2	2	0.292682927	Interior	0.005142857	0	0	0.037714286	0.023428571	0.000571429	0	0	0	0	0	0	0	0	0.061714286	0.061714286	0.066857143	0.066857143	0.061142857	0	0.061142857	0	0.057142857	0	0	0.285714286	0.057142857	0.057142857	0	0	0	0	0	0	0	0	0.4	0.4	0.457142857	0.457142857	0.342857143
84	Hogan	Yes	33.33	Tunnels Y1	1	2	0.185414091	Interior	0.0225	NA	NA	NA	NA	NA	NA	NA	NA	NA	NA	NA	NA	NA	0.0411	0.0411	0.0636	0.0636	NA	NA	NA	NA	0.0357	#N/A	#N/A	0.1786	0	0	0	0	0	0	0	0	#N/A	#N/A	0.1786	0.1786	0.2143	0.2143	0.1786
87	Finney	Yes	50	Vallets Y1	1	2	0.077760498	Interior	0.0025	NA	NA	NA	NA	NA	NA	NA	NA	NA	NA	NA	NA	NA	0.3688	0.3688	0.3713	0.3713	NA	NA	NA	NA	0.025	#N/A	#N/A	1.6	0	0.2	0	0.025	0	0.025	0	0	#N/A	#N/A	1.85	1.85	1.875	1.875	1.625
146	Whitbourne	No	0	Wb1 Y2	2	2	0.324014071	Interior	0	0	0	0.06	0.004166667	0	0	0	0	0	0	0	0	0	0.064166667	0.064166667	0.064166667	0.064166667	0.064166667	0	0.064166667	0	0	0	0	0.416666667	0.083333333	0	0	0	0	0	0	0	0	0	0.5	0.5	0.5	0.5	0.5
149	Whitbourne	No	0	Wb3 Y2	2	2	0.344029524	Interior	0.030625	0.000625	0.0084375	0.0678125	0	0	0	0	0	0.0015625	0	0	0.0025	0	0.071875	0.069375	0.1115625	0.1	0.0678125	0.0015625	0.0678125	0	0.03125	0.03125	0.03125	0.4375	0	0	0	0	0	0.0625	0	0	0.03125	0	0.53125	0.5	0.625	0.53125	0.4375
152	Whitbourne	No	0	Wb4 Y2	2	2	0.429922614	Interior	0	0	0	0.002142857	0	0	0	0	0	0	0	0	0	0	0.002142857	0.002142857	0.002142857	0.002142857	0.002142857	0	0.002142857	0	0	0	0	0.071428571	0	0	0	0	0	0	0	0	0	0	0.071428571	0.071428571	0.071428571	0.071428571	0.071428571
155	Whitbourne	No	0	Wb5 Y2	2	2	0.454211476	Interior	0.015714286	0	0	0.11	0	0	0	0	0	0	0	0	0	0	0.11	0.11	0.125714286	0.125714286	0.11	0	0.11	0	0.142857143	0	0	0.857142857	0	0	0	0	0	0	0	0	0	0	0.857142857	0.857142857	1	1	0.857142857
158	Whitbourne	No	0	Wb7 Y2	2	2	0.30684259	Interior	0.066333333	0	0	0.278	0.003	0	0	0	0	0.021333333	0	0	0	0	0.302333333	0.302333333	0.368666667	0.368666667	0.281	0.021333333	0.281	0	0	0	0	1.2	0.033333333	0	0	0	0	0.4	0	0	0	0	1.633333333	1.633333333	1.633333333	1.633333333	1.233333333
161	Thornbury	Yes	50	Y2 New Y2	2	2	0.550314465	Interior	0.018285714	0	0	0.052285714	0.000285714	0	0	0	0.000285714	0	0	0	0	0	0.052857143	0.052857143	0.071142857	0.071142857	0.052571428	0	0.052571428	0	0.114285714	0	0	1.028571429	0.028571429	0	0	0	0.028571429	0	0	0	0	0	1.085714286	1.085714286	1.2	1.2	1.057142858
164	Thornbury	Yes	50	Y2 Old Y2	2	2	0.609756098	Interior	0.088857143	0	0.064	0.259428571	0.002	0.000857143	0	0.000571429	0.001428571	0.005428571	0	0	0	0	0.269714286	0.269714286	0.422571429	0.358571429	0.262	0.005428571	0.261428571	0.000571429	0.257142857	0	0.142857143	3.114285714	0.085714286	0.028571429	0	0.028571429	0.028571429	0.028571429	0	0	0	0	3.314285714	3.314285714	3.714285714	3.571428571	3.228571429
167	Brown	Yes	50	Y2Br1 Y2	2	2	0.239154616	Interior	0.004857143	0	0.047714286	0.047428571	0.002285714	0.012857143	0	0	0.006571429	0.003142857	0	0.006	0	0	0.078285714	0.078285714	0.130857143	0.083142857	0.055714285	0.003142857	0.049714285	0	0.085714286	0	0.114285714	0.885714286	0.085714286	0.257142857	0	0	0.028571429	0.028571429	0	0.114285714	0	0	1.4	1.4	1.6	1.485714286	0.971428572
170	Brown	Yes	50	Y2Br2 Y2	2	2	0.258064516	Interior	0.025	0	0	0.002142857	0.006428571	0.002857143	0.000714286	0	0.000714286	0	0.075	0	0	0	0.087857143	0.087857143	0.112857143	0.112857143	0.009285714	0.075	0.008571428	0.000714286	0.071428571	0	0	0.071428571	0.142857143	0.071428571	0.071428571	0	0.071428571	0	0.071428571	0	0	0	0.5	0.5	0.571428571	0.571428571	0.357142856
173	Brown	Yes	50	Y2Br3 Y2	2	2	0.413793103	Interior	0.036428571	0	0.002857143	0.011071429	0.001428571	0.001785714	0	0.002857143	0	0.003571429	0	0.001428571	0.001785714	0	0.023928571	0.022142857	0.063214286	0.058571429	0.016785714	0.003571429	0.0125	0.002857143	0.142857143	0	0.035714286	0.178571429	0.035714286	0.035714286	0	0.035714286	0	0.035714286	0.071428571	0.071428571	0.035714286	0	0.5	0.464285714	0.678571429	0.607142857	0.321428572
176	Finney	Yes	50	Y2Fn1 Y2	2	2	0.229166667	Interior	0.026571429	0	0	0.278857143	0	0.002285714	0	0.003142857	0	0.001142857	0	0	0	0	0.285428571	0.285428571	0.312	0.312	0.282	0.001142857	0.278857143	0.003142857	0.2	0	0	2.714285714	0	0.028571429	0	0.028571429	0	0.057142857	0	0	0	0	2.828571429	2.828571429	3.028571429	3.028571429	2.742857143
179	Finney	Yes	50	Y2Fn2 Y2	2	2	0.34214619	Interior	0.122380952	0	0.03047619	0.098095238	0.006190476	0	0	0	0	0.005714286	0	0	0	0	0.11	0.11	0.262857143	0.232380952	0.104285714	0.005714286	0.104285714	0	0.238095238	0	0.142857143	0.380952381	0.095238095	0	0	0	0	0.095238095	0	0	0	0	0.571428571	0.571428571	0.952380952	0.80952381	0.476190476
182	Finney	Yes	50	Y2Fn3 Y2	2	2	0.151515152	Interior	0.016857143	0	0.014285714	0.079142857	0.003714286	0.000857143	0	0	0	0	0	0	0	0	0.083714286	0.083714286	0.114857143	0.100571429	0.082857143	0	0.082857143	0	0.142857143	0	0.057142857	0.942857143	0.085714286	0.028571429	0	0	0	0	0	0	0	0	1.057142857	1.057142857	1.257142857	1.2	1.028571429
185	Kyre	Yes	50	Y2K1 Y2	2	2	0.245098039	Interior	0.017142857	0	0	0.013928571	0	0	0	0	0	0.000357143	0	0	0	0	0.014285714	0.014285714	0.031428571	0.031428571	0.013928571	0.000357143	0.013928571	0	0.071428571	0	0	0.142857143	0	0	0	0	0	0.035714286	0	0	0	0	0.178571429	0.178571429	0.25	0.25	0.142857143
188	Kyre	Yes	50	Y2K2 Y2	2	2	0.304878049	Interior	0.002142857	0	0	0.071428571	0	0	0	0	0	0.011428571	0.000714286	0	0	0	0.083571429	0.083571429	0.085714286	0.085714286	0.071428571	0.012142857	0.071428571	0	0.035714286	0	0	1.214285714	0	0	0	0	0	0.214285714	0.035714286	0	0	0	1.464285714	1.464285714	1.5	1.5	1.25
90	Brown	Yes	50	Yellow Y1	1	2	0.258064516	Interior	0.0025	NA	NA	NA	NA	NA	NA	NA	NA	NA	NA	NA	NA	NA	0.1107	0.1107	0.1132	0.1132	NA	NA	NA	NA	0.0714	#N/A	#N/A	1.5357	0.1071	0.1429	0	0.1071	0	0	0.0357	0.0357	#N/A	#N/A	1.9642	1.9642	2.0356	2.0356	1.7856
3	Hogan	No	0	40 acres Y1	1	3	0.237717908	Interior	0.0996	NA	NA	NA	NA	NA	NA	NA	NA	NA	NA	NA	NA	NA	0.0493	0.0493	0.1489	0.1489	NA	NA	NA	NA	0.0714	#N/A	#N/A	0.0357	0.0357	0.1429	0	0.1071	0	0	0.0714	0	#N/A	#N/A	0.3928	0.3928	0.4642	0.4642	0.2499
6	Moss	Yes	50	Barn Pen Y1	1	3	0.195822454	Interior	0.0219	NA	NA	NA	NA	NA	NA	NA	NA	NA	NA	NA	NA	NA	0.0219	0.0219	0.0438	0.0438	NA	NA	NA	NA	0.0476	#N/A	#N/A	0.0952	0	0	0	0.0476	0	0.1429	0	0.0476	#N/A	#N/A	0.3333	0.3333	0.3809	0.3809	0.1428
11	Moss	Yes	50	Big Wood Y1	1	3	0.392798691	Interior	0.0169	NA	NA	NA	NA	NA	NA	NA	NA	NA	NA	NA	NA	NA	0.0169	0.0169	0.0338	0.0338	NA	NA	NA	NA	0.0571	#N/A	#N/A	0.2286	0.0571	0.0286	0.0286	0.0286	0	0	0	0.0857	#N/A	#N/A	0.4572	0.4572	0.5143	0.5143	0.3429
14	Hogan	Yes	50	Birchy Bank Y1	1	3	0.279017857	Interior	0	NA	NA	NA	NA	NA	NA	NA	NA	NA	NA	NA	NA	NA	0.0474	0.0474	0.0474	0.0474	NA	NA	NA	NA	0	#N/A	#N/A	0.0857	0.0286	0.0571	0	0.0286	0	0.1143	0.1143	0.0286	#N/A	#N/A	0.4572	0.4572	0.4572	0.4572	0.2572
93	Loddington	No	0	Boundary Y2	2	3	0.092336103	Interior	0.044285714	0	0	0.054285714	0.005714286	0.005	0	0	0	0	0	0.0175	0	0	0.0825	0.0825	0.126785714	0.126785714	0.0775	0	0.06	0	0.142857143	0	0	0.642857143	0.142857143	0.071428571	0	0	0	0	0	0.214285714	0	0	1.071428571	1.071428571	1.214285714	1.214285714	0.785714286
21	Finney	Yes	100	Dick's Pen Y1	1	3	0.072916667	Interior	0.0303	NA	NA	NA	NA	NA	NA	NA	NA	NA	NA	NA	NA	NA	0.0226	0.0226	0.0529	0.0529	NA	NA	NA	NA	0.2	#N/A	#N/A	0.1714	0	0.0286	0.0286	0	0	0.0286	0.0286	0	#N/A	#N/A	0.2858	0.2858	0.4858	0.4858	0.2286
24	Hogan	No	0	Extraction Route Y1	1	3	0.085038834	Interior	0	NA	NA	NA	NA	NA	NA	NA	NA	NA	NA	NA	NA	NA	0.0314	0.0314	0.0314	0.0314	NA	NA	NA	NA	0	#N/A	#N/A	0.25	0	0	0	0	0	0	0	0	#N/A	#N/A	0.25	0.25	0.25	0.25	0.25
96	Legge	No	0	Farm House Y2	2	3	0.292682927	Interior	0.093428571	0	0.085714286	0.065714286	0.000285714	0.020285714	0	0	0.000857143	0	0	0.005714286	0	0	0.092857143	0.092857143	0.272	0.186285714	0.071714286	0	0.066	0	0.285714286	0	0.142857143	2	0.028571429	0.485714286	0	0	0	0	0	0.085714286	0	0	2.6	2.6	3.028571429	2.885714286	2.028571429
27	Hogan	Yes	40	Farm Pen Y1	1	3	0.101317123	Interior	0.004	NA	NA	NA	NA	NA	NA	NA	NA	NA	NA	NA	NA	NA	0.0071	0.0071	0.0111	0.0111	NA	NA	NA	NA	0.0286	#N/A	#N/A	0.1143	0.0286	0	0	0	0	0	0	0	#N/A	#N/A	0.1429	0.1429	0.1715	0.1715	0.1429
30	Thornbury	Yes	50	Ganderland 1 Y1	1	3	0.731707317	Interior	0.0509	NA	NA	NA	NA	NA	NA	NA	NA	NA	NA	NA	NA	NA	0.1634	0.1634	0.2143	0.2143	NA	NA	NA	NA	0.1429	#N/A	#N/A	1.1714	0.0286	0	0	0.0857	0.0286	0	0	0	#N/A	#N/A	1.3143	1.3143	1.4572	1.4572	1.2857
33	Hogan	Yes	18.18	Hopes Hill Coppice Y1	1	3	0.244934313	Interior	0.0291	NA	NA	NA	NA	NA	NA	NA	NA	NA	NA	NA	NA	NA	0.0349	0.0349	0.064	0.064	NA	NA	NA	NA	0.0571	#N/A	#N/A	0.2571	0.0857	0	0	0.0286	0.1429	0	0	0	#N/A	#N/A	0.5143	0.5143	0.5714	0.5714	0.3714
36	Mason	Yes	50	Island Coppice Y1	1	3	0.053304904	Interior	0.0237	NA	NA	NA	NA	NA	NA	NA	NA	NA	NA	NA	NA	NA	0.0643	0.0643	0.088	0.088	NA	NA	NA	NA	0.0571	#N/A	#N/A	1.0571	0.0286	0.1714	0.0286	0	0	0.0286	0.0571	0	#N/A	#N/A	1.3714	1.3714	1.4285	1.4285	1.1714
99	Loddington	No	0	Kings Y2	2	3	0.084175084	Interior	0.113142857	0.001714286	0.016285714	0.097714286	0.026285714	0	0	0	0	0	0	0.008	0	0	0.132	0.132	0.263142857	0.245142857	0.132	0	0.124	0	0.2	0.028571429	0.085714286	1.457142857	0.114285714	0	0	0	0	0	0	0.057142857	0	0	1.628571429	1.628571429	1.942857143	1.828571429	1.571428571
102	Loddington	Yes	50	Laund Wood Y2	2	3	0.127741111	Interior	0	0	0.009642857	0.110714286	0	0.001071429	0	0	0	0	0	0	0	0	0.111785714	0.111785714	0.121428571	0.111785714	0.110714286	0	0.110714286	0	0	0	0.071428571	1.178571429	0	0.035714286	0	0	0	0	0	0	0	0	1.214285714	1.214285714	1.285714286	1.214285714	1.178571429
43	Legge	No	0	Legge 1st Pen Y1	1	3	0.337268128	Interior	0.0769	NA	NA	NA	NA	NA	NA	NA	NA	NA	NA	NA	NA	NA	0.0603	0.0603	0.1372	0.1372	NA	NA	NA	NA	0.2286	#N/A	#N/A	0.6857	0	0.2571	0	0	0.0286	0	0	0	#N/A	#N/A	0.9714	0.9714	1.2	1.2	0.6857
46	Legge	No	0	Legge 2nd Pen Y1	1	3	0.390243902	Interior	0.0037	NA	NA	NA	NA	NA	NA	NA	NA	NA	NA	NA	NA	NA	0.0526	0.0526	0.0563	0.0563	NA	NA	NA	NA	0.1143	#N/A	#N/A	1.5429	0.0286	0.1714	0	0	0.9714	0	0	0	#N/A	#N/A	2.7143	2.7143	2.8286	2.8286	1.5715
49	Lewis	No	0	Lewis 1st Y1	1	3	0.189328744	Interior	0.0208	NA	NA	NA	NA	NA	NA	NA	NA	NA	NA	NA	NA	NA	0.0574	0.0574	0.0782	0.0782	NA	NA	NA	NA	0.1039	#N/A	#N/A	0.8052	0.0519	0.026	0	0	0	0	0	0.026	#N/A	#N/A	0.9091	0.9091	1.013	1.013	0.8571
52	Lewis	No	0	Lewis 2nd Y1	1	3	0.437956204	Interior	0.022	NA	NA	NA	NA	NA	NA	NA	NA	NA	NA	NA	NA	NA	0.212	0.212	0.234	0.234	NA	NA	NA	NA	0.1429	#N/A	#N/A	2.2286	0.0286	0	0	0	0	0	0.1429	0.0286	#N/A	#N/A	2.4287	2.4287	2.5716	2.5716	2.4001
105	Lower Hope	No	0	LH1 Y2	2	3	0.347101701	Interior	0.01075	0.00175	0	0.006	0.0105	0	0	0	0	0.00475	0	0.00225	0	0	0.0235	0.0235	0.036	0.03425	0.01875	0.00475	0.0165	0	0.075	0.025	0	0.125	0.1	0	0	0	0	0.075	0	0.025	0	0	0.325	0.325	0.425	0.4	0.225
108	Lower Hope	No	0	LH2 Y2	2	3	0.208811861	Interior	0.058	0	0	0.17	0.00325	0.0015	0.00175	0	0	0	0	0	0.0015	0	0.178	0.1765	0.236	0.2345	0.175	0	0.17325	0.00175	0.3	0	0	2.1	0.075	0.05	0.025	0	0	0	0	0	0.025	0	2.275	2.25	2.575	2.55	2.2
111	Lower Hope	No	0	LH4 Y2	2	3	0.277161863	Interior	0.03275	0	0	0.035	0	0	0	0	0.0025	0	0	0.00225	0.0015	0.004	0.04525	0.03975	0.078	0.0725	0.03725	0	0.035	0	0.15	0	0	0.7	0	0	0	0	0.05	0	0	0.025	0.025	0.025	0.825	0.775	0.975	0.925	0.7
114	Lower Hope	No	0	LH5 Y2	2	3	0.132625995	Interior	0	0	0	0.0035	0.008	0	0	0	0	0	0	0.00075	0	0	0.01225	0.01225	0.01225	0.01225	0.01225	0	0.0115	0	0	0	0	0.15	0.025	0	0	0	0	0	0	0.025	0	0	0.2	0.2	0.2	0.2	0.175
55	Lower Hope	No	0	Lower Hope 1st Pen Y1	1	3	0.170321482	Interior	0	NA	NA	NA	NA	NA	NA	NA	NA	NA	NA	NA	NA	NA	0.0346	0.0346	0.0346	0.0346	NA	NA	NA	NA	0	#N/A	#N/A	0.3429	0.0571	0	0	0.0286	0	0	0	0	#N/A	#N/A	0.4286	0.4286	0.4286	0.4286	0.4286
58	Hogan	Yes	40	Lower Pool Coppice Y1	1	3	0.146327188	Interior	0.0046	NA	NA	NA	NA	NA	NA	NA	NA	NA	NA	NA	NA	NA	0.0046	0.0046	0.0092	0.0092	NA	NA	NA	NA	0.0714	#N/A	#N/A	0.6071	0.0357	0	0.0357	0.0357	0.1071	0.0357	0.0714	0	#N/A	#N/A	0.9284	0.9284	0.9998	0.9998	0.7856
61	Mason	Yes	50	Mason Old Pen Y1	1	3	0.304878049	Interior	0	NA	NA	NA	NA	NA	NA	NA	NA	NA	NA	NA	NA	NA	0.0077	0.0077	0.0077	0.0077	NA	NA	NA	NA	0	#N/A	#N/A	0.0857	0.0286	0	0	0.0286	0.1714	0.0571	0.0286	0	#N/A	#N/A	0.4	0.4	0.4	0.4	0.1715
117	Mark Beaumont	Yes	50	MB1 Y2	2	3	0.247729149	Interior	0.02	0.000571429	0	0.032571429	0.000857143	0	0	0	0.000571429	0	0.002	0	0	0	0.036	0.036	0.056571429	0.056	0.033428572	0.002	0.033428572	0	0.114285714	0.028571429	0	1.028571429	0.085714286	0	0	0	0.028571429	0	0.028571429	0	0	0	1.171428571	1.171428571	1.314285714	1.285714286	1.142857144
120	Mark Beaumont	Yes	50	MB2 Y2	2	3	0.066622252	Interior	0.007714286	0	0.042571429	0.005142857	0	0	0	0	0.000857143	0	0.003714286	0	0.001142857	0	0.010857143	0.009714286	0.061142857	0.017428571	0.005142857	0.003714286	0.005142857	0	0.057142857	0	0.085714286	0.2	0	0	0	0	0.028571429	0	0.114285714	0	0.028571429	0	0.371428571	0.342857143	0.514285714	0.4	0.314285714
123	Mark Beaumont	Yes	50	MB3 Y2	2	3	0.021561018	Interior	0.116	0.006	0.014	0.167142857	0.019714286	0.000571429	0	0.000571429	0.000857143	0	0.000571429	0.000571429	0	0	0.19	0.19	0.326	0.306	0.188000001	0.000571429	0.186857143	0.000571429	0.342857143	0.057142857	0.028571429	2.885714286	0.085714286	0.057142857	0	0.028571429	0.028571429	0	0.028571429	0.028571429	0	0	3.142857143	3.142857143	3.571428571	3.485714286	3.02857143
126	Mark Beaumont	Yes	50	MB4 Y2	2	3	0.19379845	Interior	0.006571429	0	0.018571429	0.016	0.070571429	0	0	0	0.001142857	0.009428571	0	0	0.001714286	0	0.098857143	0.097142857	0.124	0.103714286	0.086571429	0.009428571	0.086571429	0	0.028571429	0	0.057142857	0.257142857	0.257142857	0	0	0	0.057142857	0	0	0.114285714	0.028571429	0	0.714285714	0.685714286	0.8	0.714285714	0.514285714
64	Thornbury	Yes	50	Mill Pen Y1	1	3	0.534591195	Interior	0.0031	NA	NA	NA	NA	NA	NA	NA	NA	NA	NA	NA	NA	NA	0.1634	0.1634	0.1665	0.1665	NA	NA	NA	NA	0.0286	#N/A	#N/A	1.6	0.0286	0	0	0	0.0857	0	0	0	#N/A	#N/A	1.7143	1.7143	1.7429	1.7429	1.6286
129	Malcolm Morris	Yes	50	MM1 Y2	2	3	0.551378446	Interior	0.013428571	0.001428571	0	0.048857143	0.004571429	0	0	0.004571429	0.005714286	0	0.001428571	0	0.002285714	0	0.067428571	0.065142857	0.082285714	0.078571429	0.058000001	0.001428571	0.053428572	0.004571429	0.057142857	0.028571429	0	1.771428571	0.114285714	0	0	0.085714286	0.085714286	0	0.028571429	0	0.057142857	0	2.142857143	2.085714286	2.228571429	2.142857143	2
132	Malcolm Morris	Yes	50	MM2 Y2	2	3	0.09909166	Interior	0.003142857	0	0	0.068571429	0.001142857	0.001428571	0	0.01	0	0.010571429	0	0	0	0	0.091714286	0.091714286	0.094857143	0.094857143	0.079714286	0.010571429	0.069714286	0.01	0.028571429	0	0	1.085714286	0.057142857	0.057142857	0	0.057142857	0	0.057142857	0	0	0	0	1.314285714	1.314285714	1.342857143	1.342857143	1.2
135	Malcolm Morris	Yes	50	MM3 Y2	2	3	0.416666667	Interior	0.035714286	0.002571429	0.006571429	0.097714286	0.030285714	0	0	0	0.004857143	0	0	0.002	0	0	0.134857143	0.134857143	0.179714286	0.170571429	0.13	0	0.128	0	0.171428571	0.057142857	0.085714286	1.514285714	0.114285714	0	0	0	0.057142857	0	0	0.028571429	0	0	1.714285714	1.714285714	2.028571429	1.885714286	1.628571428
67	Finney	Yes	50	New Pen Y1	1	3	0.194805195	Interior	0.0137	NA	NA	NA	NA	NA	NA	NA	NA	NA	NA	NA	NA	NA	0.0194	0.0194	0.0331	0.0331	NA	NA	NA	NA	0.1429	#N/A	#N/A	0.3429	0	0.0571	0	0	0	0	0	0	#N/A	#N/A	0.4	0.4	0.5429	0.5429	0.3429
70	Hogan	No	0	Old Pen Y1	1	3	0.205128205	Interior	0.0091	NA	NA	NA	NA	NA	NA	NA	NA	NA	NA	NA	NA	NA	0.0243	0.0243	0.0334	0.0334	NA	NA	NA	NA	0.1143	#N/A	#N/A	0.1143	0	0	0	0.0857	0	0.0286	0	0	#N/A	#N/A	0.2286	0.2286	0.3429	0.3429	0.2
73	Moss	Yes	50	Orchard Pen Y1	1	3	0.287769784	Interior	0.0106	NA	NA	NA	NA	NA	NA	NA	NA	NA	NA	NA	NA	NA	0.0091	0.0091	0.0197	0.0197	NA	NA	NA	NA	0.0286	#N/A	#N/A	0.0857	0	0.1143	0	0	0.0286	0	0.0286	0	#N/A	#N/A	0.2572	0.2572	0.2858	0.2858	0.1143
138	Loddington	No	0	Osier Bed Y2	2	3	0.16	Interior	0.051142857	0	0.008571429	0.120857143	0	0.014285714	0	0.001714286	0.001714286	0	0	0	0	0	0.138571429	0.138571429	0.198285714	0.189714286	0.122571429	0	0.120857143	0.001714286	0.228571429	0	0.057142857	1.942857143	0	0.2	0	0.028571429	0.028571429	0	0	0	0	0	2.2	2.2	2.485714286	2.428571429	1.971428572
76	Loddington	Yes	50	Park Y1	1	3	0.1179941	Interior	0.0183	NA	NA	NA	NA	NA	NA	NA	NA	NA	NA	NA	NA	NA	0.1171	0.1171	0.1354	0.1354	NA	NA	NA	NA	0.0571	#N/A	#N/A	0.4	0.0286	0	0	0	0.0286	0	0	0	#N/A	#N/A	0.4572	0.4572	0.5143	0.5143	0.4286
141	Loddington	Yes	50	Park Y2	2	3	0.1179941	Interior	0.046285714	0.002285714	0.009142857	0.206285714	0	0.002	0	0	0	0	0.001142857	0.004285714	0	0	0.213714286	0.213714286	0.271428571	0.26	0.210571428	0.001142857	0.206285714	0	0.228571429	0.028571429	0.057142857	2.428571429	0	0.028571429	0	0	0	0	0.028571429	0.085714286	0	0	2.571428571	2.571428571	2.885714286	2.8	2.457142858
79	Hogan	No	0	Pool Down Y1	1	3	0.131061599	Interior	0.0076	NA	NA	NA	NA	NA	NA	NA	NA	NA	NA	NA	NA	NA	0.0219	0.0219	0.0295	0.0295	NA	NA	NA	NA	0.0714	#N/A	#N/A	0.0476	0.0476	0.0238	0	0	0.0714	0	0.0476	0	#N/A	#N/A	0.238	0.238	0.3094	0.3094	0.1428
82	Mason	Yes	50	Poolwood Pen Y1	1	3	0.12254902	Interior	0.032	NA	NA	NA	NA	NA	NA	NA	NA	NA	NA	NA	NA	NA	0.0371	0.0371	0.0691	0.0691	NA	NA	NA	NA	0.0857	#N/A	#N/A	0.0857	0.0286	0.0286	0	0	0	0	0	0	#N/A	#N/A	0.1429	0.1429	0.2286	0.2286	0.1143
144	Legge	No	0	Track Y2	2	3	0.168634064	Interior	0.035	0.000357143	0.0125	0.051428571	0	0	0	0	0.004642857	0	0	0	0.002142857	0	0.058214286	0.056071429	0.106071429	0.091071429	0.051428571	0	0.051428571	0	0.142857143	0.035714286	0.071428571	0.964285714	0	0	0	0	0.035714286	0	0	0	0.035714286	0	1.035714286	1	1.285714286	1.142857143	0.964285714
85	Hogan	Yes	33.33	Tunnels Y1	1	3	0.185414091	Interior	0.0846	NA	NA	NA	NA	NA	NA	NA	NA	NA	NA	NA	NA	NA	0.0582	0.0582	0.1428	0.1428	NA	NA	NA	NA	0.1429	#N/A	#N/A	0.3214	0.0714	0	0	0	0	0.0357	0	0	#N/A	#N/A	0.4285	0.4285	0.5714	0.5714	0.3928
88	Finney	Yes	50	Vallets Y1	1	3	0.077760498	Interior	0.034	NA	NA	NA	NA	NA	NA	NA	NA	NA	NA	NA	NA	NA	0.0746	0.0746	0.1086	0.1086	NA	NA	NA	NA	0.1143	#N/A	#N/A	0.7429	0.0571	0.0286	0	0	0	0	0	0	#N/A	#N/A	0.8286	0.8286	0.9429	0.9429	0.8
147	Whitbourne	No	0	Wb1 Y2	2	3	0.30684259	Interior	0.047301587	0	0.01047619	0.131111111	0	0.001269841	0	0	0	0.005079365	0	0	0	0	0.137460317	0.137460317	0.195238095	0.184761905	0.131111111	0.005079365	0.131111111	0	0.158730159	0	0.095238095	1.142857143	0	0.031746032	0	0	0	0.063492063	0	0	0	0	1.238095238	1.238095238	1.492063492	1.396825397	1.142857143
150	Whitbourne	No	0	Wb3 Y2	2	3	0.344029524	Interior	0.045714286	0	0	0.031142857	0.058857143	0.001714286	0	0	0.000571429	0	0	0	0	0	0.092285714	0.092285714	0.138	0.138	0.09	0	0.09	0	0.085714286	0	0	0.6	0.028571429	0.028571429	0	0	0.028571429	0	0	0	0	0	0.685714286	0.685714286	0.771428571	0.771428571	0.628571429
153	Whitbourne	No	0	Wb4 Y2	2	3	0.429922614	Interior	0	0	0	0.020285714	0.002857143	0.001142857	0	0	0	0	0	0	0	0	0.024285714	0.024285714	0.024285714	0.024285714	0.023142857	0	0.023142857	0	0	0	0	0.857142857	0.057142857	0.028571429	0	0	0	0	0	0	0	0	0.942857143	0.942857143	0.942857143	0.942857143	0.914285714
156	Whitbourne	No	0	Wb5 Y2	2	3	0.454211476	Interior	0	0	0.000952381	0.340952381	0	0	0	0	0	0	0	0	0	0	0.340952381	0.340952381	0.341904762	0.340952381	0.340952381	0	0.340952381	0	0	0	0.031746032	4.317460317	0	0	0	0	0	0	0	0	0	0	4.317460317	4.317460317	4.349206349	4.317460317	4.317460317
159	Whitbourne	No	0	Wb7 Y2	2	3	0.324014071	Interior	0.004642857	0	0.000714286	0.051785714	0.004285714	0.010357143	0	0.0025	0.0025	0.004285714	0	0.003928571	0	0	0.079642857	0.079642857	0.085	0.084285714	0.062499999	0.004285714	0.056071428	0.0025	0.071428571	0	0.035714286	0.214285714	0.142857143	0.142857143	0	0.107142857	0.035714286	0.035714286	0	0.035714286	0	0	0.714285714	0.714285714	0.821428571	0.785714286	0.464285714
162	Thornbury	Yes	50	Y2 New Y2	2	3	0.550314465	Interior	0.082571429	0	0.011428571	0.168571429	0	0	0	0	0.001428571	0	0	0.004285714	0	0	0.174285714	0.174285714	0.268285714	0.256857143	0.172857143	0	0.168571429	0	0.371428571	0	0.142857143	2.228571429	0	0	0	0	0.085714286	0	0	0.057142857	0	0	2.371428571	2.371428571	2.885714286	2.742857143	2.228571429
165	Thornbury	Yes	50	Y2 Old Y2	2	3	0.609756098	Interior	0.2025	0	0	0.168214286	0.001428571	0.0025	0.003214286	0.003214286	0.007857143	0.005357143	0	0	0	0	0.191785714	0.191785714	0.394285714	0.394285714	0.176071429	0.005357143	0.169642857	0.006428572	0.428571429	0	0	3.607142857	0.035714286	0.035714286	0.071428571	0.035714286	0.107142857	0.071428571	0	0	0	0	3.964285714	3.964285714	4.392857143	4.392857143	3.75
168	Brown	Yes	50	Y2Br1 Y2	2	3	0.239154616	Interior	0.007714286	0	0.008857143	0.008571429	0	0.001142857	0	0	0.002285714	0	0	0.006285714	0	0	0.018285714	0.018285714	0.034857143	0.026	0.014857143	0	0.008571429	0	0.028571429	0	0.057142857	0.457142857	0	0.057142857	0	0	0.085714286	0	0	0.085714286	0	0	0.685714286	0.685714286	0.771428571	0.714285714	0.457142857
171	Brown	Yes	50	Y2Br2 Y2	2	3	0.258064516	Interior	0	0	0	0.021785714	0.001785714	0	0	0	0.001071429	0	0	0.006428571	0	0	0.031071429	0.031071429	0.031071429	0.031071429	0.029999999	0	0.023571428	0	0	0	0	0.892857143	0.035714286	0	0	0	0.035714286	0	0	0.071428571	0	0	1.035714286	1.035714286	1.035714286	1.035714286	0.928571429
174	Brown	Yes	50	Y2Br3 Y2	2	3	0.413793103	Interior	0.084285714	0	0	0.005714286	0	0	0	0	0	0.002857143	0	0.002857143	0	0	0.011428571	0.011428571	0.095714286	0.095714286	0.008571429	0.002857143	0.005714286	0	0.228571429	0	0	0.028571429	0	0	0	0	0	0.028571429	0	0.028571429	0	0	0.085714286	0.085714286	0.314285714	0.314285714	0.028571429
177	Finney	Yes	50	Y2Fn1 Y2	2	3	0.229166667	Interior	0.032666667	0	0	0.065333333	0	0.005	0	0.001	0	0	0	0	0.001	0	0.072333333	0.071333333	0.105	0.104	0.066333333	0	0.065333333	0.001	0.133333333	0	0	0.866666667	0	0.2	0	0.033333333	0	0	0	0	0.033333333	0	1.133333333	1.1	1.266666667	1.233333333	0.9
180	Finney	Yes	50	Y2Fn2 Y2	2	3	0.34214619	Interior	0	0.001	0	0.029333333	0.014333333	0	0	0	0.008666667	0.002	0	0	0	0	0.054333333	0.054333333	0.055333333	0.054333333	0.043666666	0.002	0.043666666	0	0	0.033333333	0	0.333333333	0.033333333	0	0	0	0.066666667	0.033333333	0	0	0	0	0.466666667	0.466666667	0.5	0.466666667	0.366666666
183	Finney	Yes	50	Y2Fn3 Y2	2	3	0.151515152	Interior	0.028666667	0	0.006	0.043666667	0.002666667	0.001333333	0	0	0	0.003333333	0	0.002666667	0	0	0.053666667	0.053666667	0.088333333	0.082333333	0.049000001	0.003333333	0.046333334	0	0.233333333	0	0.033333333	1.166666667	0.1	0.033333333	0	0	0	0.066666667	0	0.033333333	0	0	1.4	1.4	1.666666667	1.633333333	1.266666667
186	Kyre	Yes	50	Y2K1 Y2	2	3	0.245098039	Interior	0.004642857	0	0	0	0	0.001071429	0	0	0	0.0725	0	0.001428571	0.005357143	0	0.080357143	0.075	0.085	0.079642857	0.001428571	0.0725	0	0	0.035714286	0	0	0	0	0.035714286	0	0	0	0.035714286	0	0.035714286	0.071428571	0	0.178571429	0.107142857	0.214285714	0.142857143	0
189	Kyre	Yes	50	Y2K2 Y2	2	3	0.304878049	Interior	0.010571429	0.000285714	0	0.009714286	0	0	0	0.002571429	0	0.012285714	0	0	0	0	0.024571429	0.024571429	0.035428571	0.035142857	0.012285715	0.012285714	0.009714286	0.002571429	0.028571429	0.028571429	0	0.2	0	0	0	0.028571429	0	0.171428571	0	0	0	0	0.4	0.4	0.457142857	0.428571429	0.228571429
[truncated: 6 more columns]
